# Supplementary material for: Validation of predicted mRNA splicing mutations using high-throughput transcriptome data
Source: F1000Res. 2014 Apr 7;3:8. Originally published 2014 Jan 13. [Version 2] doi: 10.12688/f1000research.3-8.v2 (PMC3983938; doi:10.12688/f1000research.3-8.v2)
Supplement: Input, output, and explanatory files for Veridical — VeridicalOutExample.xls: contains the output for the variant within RAD54L, along with descriptions of the terms used and the output format. all.vin: contains the full set of input variants for Veridical used in this paper. allTumoursBAMFileList.txt: The list of BAM files for the RNASeq data of the breast tumour samples analyzed. This contains TCGA file UUIDs, followed by a slash, followed by the file names themselves. allNormalsBAMFileList.txt: The list of BAM files for the RNASeq data of the normal samples corresponding to these tumors. This contains TCGA file UUIDs, followed by a slash, followed by the file names themselves. all.vout: The full Veridical output produced when running Veridical with all.vin. [file f1000research-3-4148-s0000.tgz]

Archive with 5 entries (5 files):
- VeridicalOutExample.xls
- all.vin
- allTumorsBAMFileList.txt
- allNormalsBAMFileList.txt
- all.vout
