# Supplementary material for: Validation of predicted mRNA splicing mutations using high-throughput transcriptome data
Source: F1000Res. 2014 Apr 7;3:8. Originally published 2014 Jan 13. [Version 2] doi: 10.12688/f1000research.3-8.v2 (PMC3983938; doi:10.12688/f1000research.3-8.v2)
Supplement: Input, output, and explanatory files for Veridical — VeridicalOutExample.xls: contains the output for the variant within RAD54L, along with descriptions of the terms used and the output format. all.vin: contains the full set of input variants for Veridical used in this paper. allTumoursBAMFileList.txt: The list of BAM files for the RNASeq data of the breast tumour samples analyzed. This contains TCGA file UUIDs, followed by a slash, followed by the file names themselves. allNormalsBAMFileList.txt: The list of BAM files for the RNASeq data of the normal samples corresponding to these tumors. This contains TCGA file UUIDs, followed by a slash, followed by the file names themselves. all.vout: The full Veridical output produced when running Veridical with all.vin. [file f1000research-3-4148-s0000.tgz › VeridicalOutExample.xls]

## Sheet: Description of Terms
Junction-spanning reads	Contain DNA sequences from two adjacent exons or are reads that extend into the intron. Directly show the intronic sequence removed by the spliceosome.
Read-abundance reads	Reads you would expect to see based upon which sequences are predicted to be found in the transcript versus those reads that are expected to be spliced out.
cryptic site use	Reads using abnormal exon boundaries in transcripts using non-constitutive, proximate sequences, extending or truncating the exon.
exon skipping	Reads which contain connecting segments of reads split across an exon.
total intron inclusion	Reads present in an intronic region of the genome, including all reads classified within the "intron inclusion with mutation" category.
intron inclusion with mutation	Intron inclusion reads, where the read contains the predicted mutation.
cryptic site use/anti cryptic site use	Equivalent to: cryptic corroborating / non-cryptic corroborating reads	Cryptic corroborating reads	Non-cryptic corroborating reads
		Reads occuring within the expected region for cryptic splicing to occurring (i.e. spliced-in regions). This region is between the variant splice site location and the adjacent (direction dependent) splice junction.	Also termed "anti-cryptic" reads. Not within the expected region, but still within the portion that would be expected to be spliced out, had cryptic splicing occurred.

## Sheet: Overall File Format
NB: the output shown has been reformatted from tab delimited text to improve readability.
Variant (in the same format as input to Veridical)	In this case, Shannon Pipeline output format.	Details of this output format can be found in the Shannon Pipeline paper (Shirley et al., 2013; Genomics, Proteomics and Bioinformatics).
Validated (<splicing consequence>) variant X times:		Chromosome	Splice site coordinate	Strand	Ri-initial	Ri-final	ΔRi	Type	Gene Name	Location	Location Type	Loc. Rel. to exon	Dist. from nearest nat. site
Continued headers from above (really one line in output)		Loc. of nearest nat. site	Ri of nearest nat. site	Cryptic Ri relative to nat.	rsID if available	Average heterozygosity	Variant coordinate	Input variant	SNV_or_indel	Input ID	Other IDs / Comments
The data corresponds to the following format:
Data for experimental sample(s)	Overall, based upon N experimental samples:
Summary information	junction-spanning evidence-based in experimental samples:
	cryptic site use
	exon skipping
	total intron inclusion
	intron inclusion with mutation
	read-abundance evidence-based in experimental samples:
	cryptic site use/anti cryptic site use
	exon skipping
	total intron inclusion
	intron inclusion with mutation		junction-spanning anti cryptic site use	junction-spanning exon skipping	junction-spanning total intron inclusion	junction-spanning intron inclusion with mutation	read-abundance cryptic site use	read-abundance anti cryptic site use	read-abundance exon skipping	read-abundance total intron inclusion	read-abundance intron inclusion with mutation
Table	File	junction-spanning cryptic site use
Data for control samples	Variant was present T times within control samples:
Summary information	Overall, based upon M control samples:
	junction-spanning evidence-based in tumour samples:
	cryptic site use
	exon skipping
	total intron inclusion
	intron inclusion with mutation
	junction-spanning evidence-based in normal samples:
	cryptic site use
	exon skipping
	total intron inclusion
	intron inclusion with mutation
	read-abundance evidence-based in tumour samples:
	cryptic site use/anti cryptic site use
	exon skipping
	total intron inclusion
	intron inclusion with mutation
	read-abundance evidence-based in normal samples:
	cryptic site use/anti cryptic site use
	exon skipping
	total intron inclusion
	intron inclusion with mutation		junction-spanning anti cryptic site use	junction-spanning exon skipping	junction-spanning total intron inclusion	junction-spanning intron inclusion with mutation	read-abundance cryptic site use	read-abundance anti cryptic site use	read-abundance exon skipping	read-abundance total intron inclusion	read-abundance intron inclusion with mutation
Table	File	junction-spanning cryptic site use

## Sheet: Data
NB: the output shown has been reformatted from tab delimited text to improve readability. The line containing the vairant information has been broken into two lines for readability, but is actually a single line within Veridical's output. The file ID information has been truncated to be more consise. This variant had six experimental samples and six corresponding comma-delimited IDs for every ID …
Validated (total intron inclusion) variant 43.56 times:
chr1	46726895	+	13.4	14.84	1.44	ACCEPTOR	RAD54L	CRYPTICSITE	INTRONIC	5'-FLANKING
37	46726932	9.44	GREATER	rs61239976	0	46726876	G/T	SNV	StrelkaAnalysis_TCGA-BH-A0HB-10A-01W-A071-09_HOLD_QC_PENDING_IlluminaGA-DNASeq_exome_TCGA-BH-A0HB-01A-11W-A071-09_HOLD_QC_PENDING_IlluminaGA-DNASeq_exome-29410-8195,StrelkaAnalysis_TCGA-BH-A0DK-10A-01W-A071-09_HOLD_QC_PENDING ...	25923ab1-48f0-46ab-85cf-8b602d6f3a56,22ad9cd1-f632-4c0a-b115-1d41bccc9dd8, …	UNCID_1147914.67b214bc-ac5f-4993-9907-fe0e0398d4ed.sorted_genome_alignments.bam,UNCID_1147822.fef221ff-634b-4188-92cf-5723b9a3c04d.sorted_genome_alignments.bam, …
Overall, based upon 6 experimental samples:
Junction-spanning evidence-based in experimental samples:
cryptic site use	0
exon skipping	0
total intron inclusion	13
intron inclusion with mutation	0
Read-abundance evidence-based in experimental samples:
cryptic site use/anti cryptic site use	0.94
exon skipping	0
total intron inclusion	30
intron inclusion with mutation	0
File	junction-spanning cryptic site use	junction-spanning anti cryptic site use	junction-spanning exon skipping	junction-spanning total intron inclusion	junction-spanning intron inclusion with mutation	read-abundance cryptic site use	read-abundance anti cryptic site use	read-abundance exon skipping	read-abundance total intron inclusion	read-abundance intron inclusion with mutation
tumour: UNCID_1147914.67b214bc-ac5f-4993-9907-fe0e0398d4ed.sorted_genome_alignments	0	0	0	0	0	0	0.01 (p = 0.73)	0	3.00 (p = 0.54)	0
tumour: UNCID_1111124.0b743ba9-a340-46a0-9276-a5ddd3ee69d6.sorted_genome_alignments	0	0	0	7.00 (p = 0.01)	0	0.11 (p = 0.13)	0.18 (p = 0.04)	0	15.00 (p = 0.05)	0
tumour: UNCID_1147822.fef221ff-634b-4188-92cf-5723b9a3c04d.sorted_genome_alignments	0	0	0	1.00 (p = 0.51)	0	0.03 (p = 0.53)	0.03 (p = 0.62)	0	6.00 (p = 0.33)	0
tumour: UNCID_1153348.d9d0e575-bca2-45e6-9df3-fb6fee59ccd9.sorted_genome_alignments	0	0	0	0	0	0	0.06 (p = 0.47)	0	6.00 (p = 0.33)	0
tumour: UNCID_1156738.ed6ebb15-1401-49e0-be9a-e1391e84b374.sorted_genome_alignments	0	0	0	0	0	0	0.01 (p = 0.72)	0	0	0
tumour: UNCID_1675025.72b7ab0e-81e0-4385-8125-5146243e21ac.sorted_genome_alignments	0	0	0	5.00 (p = 0.04)	0	0.14 (p = 0.06)	0	0	0	0
Variant was present 3207.52 times within control samples:
Overall, based upon 506 control samples:
junction-spanning evidence-based in tumour samples:
cryptic site use	0
exon skipping	0
total intron inclusion	645
intron inclusion with mutation	0
junction-spanning evidence-based in normal samples:
cryptic site use	0
exon skipping	0
total intron inclusion	58
intron inclusion with mutation	0
read-abundance evidence-based in tumour samples:
cryptic site use/anti cryptic site use	0.6
exon skipping	0
total intron inclusion	2171
intron inclusion with mutation	0
read-abundance evidence-based in normal samples:
cryptic site use/anti cryptic site use	0.9
exon skipping	0
total intron inclusion	290
intron inclusion with mutation	0
File	junction-spanning cryptic site use	junction-spanning anti cryptic site use	junction-spanning exon skipping	junction-spanning total intron inclusion	junction-spanning intron inclusion with mutation	read-abundance cryptic site use	read-abundance anti cryptic site use	read-abundance exon skipping	read-abundance total intron inclusion	read-abundance intron inclusion with mutation
tumour: UNCID_1140765.b77f4222-9000-4485-8728-8864780ebcb8.sorted_genome_alignments	0	0	0	0	0	0	0.02	0	0	0
normal: UNCID_1126435.fa7bcdff-10e1-44f1-86ed-90fab26bc61f.sorted_genome_alignments	0	0	0	1	0	0.03	0	0	1	0
tumour: UNCID_1148714.6ba764ba-f6ae-4977-8b7f-4e9528009eb0.sorted_genome_alignments	0	0	0	1	0	0.03	0.01	0	1	0
tumour: UNCID_1147562.9bf836ee-036e-40f2-88fb-cf903a40d9f5.sorted_genome_alignments	0	0	0	2	0	0.05	0.05	0	5	0
normal: UNCID_1134243.64f3f52d-a484-49c6-9048-6eadedd2c2c5.sorted_genome_alignments	0	0	0	0	0	0	0.02	0	6	0
tumour: UNCID_1140689.4a93eaee-d821-4640-a441-255008aaf3b4.sorted_genome_alignments	0	0	0	9	0	0.19	0.34	0	66	0
tumour: UNCID_1128528.376c13fa-ba3e-4f2e-a8bc-87fb70541239.sorted_genome_alignments	0	0	0	2	0	0.03	0.05	0	4	0
tumour: UNCID_1157522.20eb1da4-ef70-49dd-956f-18d65725ba27.sorted_genome_alignments	0	0	0	2	0	0.05	0.01	0	1	0
tumour: UNCID_1139901.4de3ad78-68e4-4ab9-b1f6-eb0666140761.sorted_genome_alignments	0	0	0	0	0	0	0.04	0	5	0
tumour: UNCID_1126937.c3604281-d909-4819-a90e-a1081b1e9d7f.sorted_genome_alignments	0	0	0	1	0	0	0.07	0	6	0
tumour: UNCID_1127058.a8884443-832f-45bb-96a0-dead699cc7e3.sorted_genome_alignments	0	0	0	1	0	0.03	0.02	0	0	0
tumour: UNCID_1673868.1462b0a9-6467-4977-aea7-006ea3f5109e.sorted_genome_alignments	0	0	0	0	0	0	0.03	0	7	0
tumour: UNCID_1169465.357ba9f6-716c-4ef0-8ac8-41977397dbf5.sorted_genome_alignments	0	0	0	1	0	0	0.02	0	1	0
tumour: UNCID_1119704.cffc0fe5-533f-46f8-a54a-2e09c392767d.sorted_genome_alignments	0	0	0	0	0	0	0.02	0	1	0
tumour: UNCID_1143448.f0c59856-0421-46e3-a2f9-e17f0f267930.sorted_genome_alignments	0	0	0	1	0	0.03	0.03	0	3	0
tumour: UNCID_1146509.8bbaef6c-31c4-47a4-8e7b-7e6242d02666.sorted_genome_alignments	0	0	0	2	0	0.05	0.04	0	5	0
tumour: UNCID_1313654.c14f7362-25c3-4e1a-acd7-871bb22ea8a3.sorted_genome_alignments	0	0	0	0	0	0	0.04	0	2	0
tumour: UNCID_1129979.2aa34033-a6f5-45a8-833b-b433352e58ba.sorted_genome_alignments	0	0	0	3	0	0.03	0.08	0	8	0
tumour: UNCID_1148240.006e88ce-ad31-45bf-8da5-802f0e387b3a.sorted_genome_alignments	0	0	0	1	0	0.03	0.02	0	2	0
tumour: UNCID_1126125.a88e6892-93fe-451f-9b7e-f6fe260ba9af.sorted_genome_alignments	0	0	0	0	0	0	0.02	0	2	0
normal: UNCID_1131999.71cc9cf0-2992-4ac6-8642-6fdb66958fca.sorted_genome_alignments	0	0	0	0	0	0	0	0	1	0
tumour: UNCID_1148032.a63583ca-0ef2-4417-b435-5f3a6951d0c2.sorted_genome_alignments	0	0	0	5	0	0.14	0.23	0	27	0
tumour: UNCID_1256684.e866475d-4919-4bf6-920e-5390720d15bf.sorted_genome_alignments	0	0	0	0	0	0	0.01	0	1	0
normal: UNCID_1128301.288c81eb-4c43-406b-a5e5-fee452a95afb.sorted_genome_alignments	0	0	0	1	0	0.03	0	0	1	0
tumour: UNCID_1142638.8dc04505-fae5-4185-b3f8-53882fbbb4fd.sorted_genome_alignments	0	0	0	2	0	0.05	0.05	0	3	0
tumour: UNCID_1157140.98b2b18a-004d-459c-8aba-499d06897910.sorted_genome_alignments	0	0	0	1	0	0.03	0.04	0	2	0
normal: UNCID_1155594.7391b882-0be5-45b0-aa01-43c3381a476d.sorted_genome_alignments	0	0	0	0	0	0	0.01	0	2	0
tumour: UNCID_1127694.733890d7-6557-454e-8697-fe9c619874e3.sorted_genome_alignments	0	0	0	2	0	0.05	0.16	0	7	0
tumour: UNCID_1147371.92f53e8e-abd5-4597-a6be-678be549315d.sorted_genome_alignments	0	0	0	1	0	0.03	0.03	0	0	0
tumour: UNCID_1121331.fe8764cf-04ee-480d-96ce-09d0d388f4f6.sorted_genome_alignments	0	0	0	0	0	0	0.01	0	2	0
tumour: UNCID_1126698.eed6d177-6cec-493a-b811-1779bebae72a.sorted_genome_alignments	0	0	0	3	0	0.05	0.06	0	6	0
tumour: UNCID_1128492.2d51ae30-4c8a-4c99-b216-fc4fbda0fbb6.sorted_genome_alignments	0	0	0	0	0	0	0.01	0	0	0
tumour: UNCID_1131903.3f4c6d17-a971-4ba0-83ad-3addc24f1298.sorted_genome_alignments	0	0	0	1	0	0.03	0.01	0	1	0
tumour: UNCID_1141369.5cd42d4a-5971-4a01-8c10-99321105a864.sorted_genome_alignments	0	0	0	4	0	0.11	0.15	0	13	0
tumour: UNCID_1151342.9c5eb452-caec-4a9a-9ced-215be92c91d2.sorted_genome_alignments	0	0	0	0	0	0	0.03	0	1	0
tumour: UNCID_1142570.3264f809-4bbf-48e6-bbfd-77eaca9e602e.sorted_genome_alignments	0	0	0	0	0	0	0	0	1	0
tumour: UNCID_1147148.91d63f86-9c62-47cb-8b4a-e3bd981ab8b2.sorted_genome_alignments	0	0	0	1	0	0.03	0.05	0	1	0
tumour: UNCID_1126837.429b50eb-316f-459c-bc3a-0aca6e6dba46.sorted_genome_alignments	0	0	0	4	0	0.11	0.14	0	11	0
tumour: UNCID_1137353.059c8834-efd5-447c-97c6-49fd68c09c0d.sorted_genome_alignments	0	0	0	0	0	0	0.01	0	0	0
tumour: UNCID_1131678.48d70a9a-b6ae-4ed6-80da-999a919f8da9.sorted_genome_alignments	0	0	0	2	0	0.05	0.04	0	4	0
tumour: UNCID_1182952.44bd10a8-c4c0-466c-8cd8-31a5da70ba0b.sorted_genome_alignments	0	0	0	1	0	0	0.06	0	4	0
tumour: UNCID_1117746.9d80ba46-b65f-4338-99bc-370f8eaefe4e.sorted_genome_alignments	0	0	0	0	0	0	0.01	0	1	0
tumour: UNCID_1143964.5d033f3f-b22f-4d10-b39b-0bae2b4db5be.sorted_genome_alignments	0	0	0	0	0	0	0.02	0	0	0
normal: UNCID_1124949.a0ac3d9f-7700-4319-929a-fb51d85c9d49.sorted_genome_alignments	0	0	0	1	0	0.03	0.03	0	7	0
normal: UNCID_1123838.f18b2ff7-eddb-40b5-9bbe-7ef09787ddef.sorted_genome_alignments	0	0	0	2	0	0.03	0.02	0	4	0
tumour: UNCID_1157065.bae23acf-5981-4071-a7e1-6363ab128561.sorted_genome_alignments	0	0	0	2	0	0.05	0.01	0	0	0
tumour: UNCID_1146558.682942cb-589f-4348-abc2-3c7cc76fb34d.sorted_genome_alignments	0	0	0	1	0	0.03	0.02	0	2	0
tumour: UNCID_1126734.52a863fe-b210-456b-9c2d-545277362b65.sorted_genome_alignments	0	0	0	1	0	0.03	0.05	0	8	0
tumour: UNCID_1674395.fa1917b0-c3e1-412d-b063-e74b5cafb8dc.sorted_genome_alignments	0	0	0	4	0	0.11	0.13	0	26	0
tumour: UNCID_1131622.ff0d7627-cec2-42e7-891b-cba5f42e3272.sorted_genome_alignments	0	0	0	10	0	0.3	0.38	0	31	0
normal: UNCID_1121886.09f570eb-a751-41db-9511-300be228f24e.sorted_genome_alignments	0	0	0	1	0	0.03	0.02	0	5	0
tumour: UNCID_1121369.4795628e-50d8-41e0-b3c6-00fe4600dc5d.sorted_genome_alignments	0	0	0	2	0	0.05	0.09	0	1	0
tumour: UNCID_1178506.667c209e-9b4a-474d-8f69-102cfaffddf2.sorted_genome_alignments	0	0	0	0	0	0	0.03	0	3	0
tumour: UNCID_1110583.4be8001c-c6a2-420c-8761-93469a6a7904.sorted_genome_alignments	0	0	0	1	0	0.03	0.08	0	5	0
tumour: UNCID_1160510.b36b5a17-972f-442a-84a0-469099a619ec.sorted_genome_alignments	0	0	0	0	0	0	0.03	0	1	0
tumour: UNCID_1133893.05610046-ec77-4592-892a-464a81d55c45.sorted_genome_alignments	0	0	0	1	0	0.03	0.05	0	6	0
tumour: UNCID_1105904.e43cb8f2-6541-4d55-b11c-8288dcf3b78f.sorted_genome_alignments	0	0	0	4	0	0.11	0.05	0	2	0
normal: UNCID_1133364.f6745ef4-b601-4d5f-bb7a-0bf7e1f1671d.sorted_genome_alignments	0	0	0	0	0	0	0.02	0	3	0
tumour: UNCID_1177380.0e2a3a2c-173a-43b8-bd7d-0c09dfa8a2ae.sorted_genome_alignments	0	0	0	3	0	0.08	0.09	0	4	0
normal: UNCID_1167082.1b831e2d-c265-4eac-aee0-248493a14218.sorted_genome_alignments	0	0	0	0	0	0	0.02	0	6	0
tumour: UNCID_1133499.e58a6cf4-a4ff-4179-9671-a5661f380a8d.sorted_genome_alignments	0	0	0	2	0	0.05	0.11	0	7	0
tumour: UNCID_1126166.1a77082d-f130-436b-9028-23c8dd9dc565.sorted_genome_alignments	0	0	0	0	0	0	0.02	0	4	0
tumour: UNCID_1151346.229ebbe9-4dc8-434f-998c-fc0660cd2b00.sorted_genome_alignments	0	0	0	0	0	0	0	0	1	0
tumour: UNCID_1137829.1f7762ae-94bf-4ab4-a6d6-7fe57b1e1e99.sorted_genome_alignments	0	0	0	0	0	0	0.01	0	1	0
tumour: UNCID_1147861.00ee8acd-0841-4c85-a99a-8966a6828dd7.sorted_genome_alignments	0	0	0	0	0	0	0.02	0	4	0
tumour: UNCID_1149318.38e26122-c473-41c1-afb0-cd3b9096e9f4.sorted_genome_alignments	0	0	0	0	0	0	0.07	0	5	0
normal: UNCID_1171070.a521a6fa-da2b-48ef-94e8-3307030427b6.sorted_genome_alignments	0	0	0	0	0	0	0.01	0	3	0
tumour: UNCID_1078122.8b0f1897-20d8-492d-9ea9-22f771bbae9d.sorted_genome_alignments	0	0	0	0	0	0	0	0	1	0
normal: UNCID_1167674.01163f75-8956-40a6-97a5-3c0478d904f8.sorted_genome_alignments	0	0	0	0	0	0	0.01	0	3	0
tumour: UNCID_1137719.2738d02e-ac2a-4d26-beb6-794f3e11cf88.sorted_genome_alignments	0	0	0	0	0	0	0.05	0	4	0
tumour: UNCID_1137841.69f535c7-8f70-4efc-98bc-7f99924d7db1.sorted_genome_alignments	0	0	0	0	0	0	0.02	0	3	0
tumour: UNCID_1143395.f9739b94-ac64-40d5-bfdd-041a412976c4.sorted_genome_alignments	0	0	0	3	0	0.08	0.1	0	4	0
tumour: UNCID_1166981.7002615e-435b-4631-bb5b-e4b7532a143a.sorted_genome_alignments	0	0	0	2	0	0.05	0.04	0	4	0
tumour: UNCID_1137927.8f007e7a-6260-4ecc-baff-f68665b760cb.sorted_genome_alignments	0	0	0	3	0	0.08	0.04	0	1	0
normal: UNCID_1129658.6b52803e-274b-4a1b-910f-2d307932bbb2.sorted_genome_alignments	0	0	0	0	0	0	0.01	0	2	0
normal: UNCID_1092194.6eaf6c1c-13d6-4293-aaa5-7d9aecf61db7.sorted_genome_alignments	0	0	0	3	0	0.08	0.05	0	13	0
tumour: UNCID_1137736.c6929312-e22d-4d4e-830d-6f735184d9b2.sorted_genome_alignments	0	0	0	0	0	0	0.04	0	3	0
tumour: UNCID_1154560.67e019fc-65c4-4274-a0f7-5a92f0f87bba.sorted_genome_alignments	0	0	0	0	0	0	0.03	0	1	0
tumour: UNCID_1138423.9eb3306d-6c84-4bc1-be42-4bd00ef46cbb.sorted_genome_alignments	0	0	0	0	0	0	0.01	0	0	0
tumour: UNCID_1167823.ae614f7b-b310-4c60-bd50-9e02be984943.sorted_genome_alignments	0	0	0	1	0	0.03	0.04	0	7	0
tumour: UNCID_1126366.91285ac6-c627-4101-b551-28f37b947276.sorted_genome_alignments	0	0	0	0	0	0	0.02	0	2	0
tumour: UNCID_1120799.4baa8edc-9ab0-4cd6-b316-dfe1ff7c1f4d.sorted_genome_alignments	0	0	0	0	0	0	0.01	0	1	0
normal: UNCID_1123774.85e9922a-0ede-4fea-8338-ead05addef79.sorted_genome_alignments	0	0	0	1	0	0.03	0.02	0	4	0
tumour: UNCID_1142709.dc4a013a-c52a-40ef-8aeb-e1163519cdb8.sorted_genome_alignments	0	0	0	2	0	0.05	0.02	0	0	0
tumour: UNCID_1110915.3e853cb1-4747-4f98-be64-d5de7fba801e.sorted_genome_alignments	0	0	0	9	0	0.16	0.17	0	20	0
normal: UNCID_1167194.fc5bb351-c5f7-4d8c-850c-13e69e13e04d.sorted_genome_alignments	0	0	0	0	0	0	0	0	1	0
tumour: UNCID_1148190.e637db43-508a-4a37-92e4-eea96b35b65b.sorted_genome_alignments	0	0	0	1	0	0.03	0.06	0	6	0
tumour: UNCID_1137722.560ab6aa-cbfe-42ac-9446-9d3df720bc81.sorted_genome_alignments	0	0	0	0	0	0	0	0	0	0
normal: UNCID_1118384.53e9749e-5554-443b-b41e-5efade6fce7a.sorted_genome_alignments	0	0	0	0	0	0	0.02	0	5	0
tumour: UNCID_1155333.523e45c2-4f98-4010-b48e-bdbda62865cf.sorted_genome_alignments	0	0	0	1	0	0.03	0.06	0	4	0
tumour: UNCID_1137872.4d28bcbc-dbdd-46f8-9329-49f359480a97.sorted_genome_alignments	0	0	0	5	0	0.11	0.14	0	14	0
tumour: UNCID_1169889.f6fd41e3-c597-4c5d-8f47-a315be0330f8.sorted_genome_alignments	0	0	0	2	0	0.03	0.06	0	6	0
normal: UNCID_1095159.1457ae2c-4b9b-448a-b455-432a7121beb4.sorted_genome_alignments	0	0	0	0	0	0	0.01	0	2	0
normal: UNCID_1115888.1e55cf08-da43-471d-813c-9d37c7abc730.sorted_genome_alignments	0	0	0	0	0	0	0	0	1	0
tumour: UNCID_1137762.1c1560f6-62bf-4185-912f-25c234ebd71f.sorted_genome_alignments	0	0	0	1	0	0.03	0.07	0	0	0
tumour: UNCID_1127779.e596b149-e807-4d29-b0fa-685f07efb9d6.sorted_genome_alignments	0	0	0	3	0	0.03	0.1	0	8	0
tumour: UNCID_1127146.d6f0abd0-ff39-4c30-a8ee-e74e6f3621bf.sorted_genome_alignments	0	0	0	2	0	0.05	0.04	0	2	0
tumour: UNCID_1137100.3450eaab-777a-46ab-9d13-8e0783c4a686.sorted_genome_alignments	0	0	0	1	0	0.03	0.05	0	5	0
tumour: UNCID_1167228.8801f107-f5d5-4ad5-877d-a5acb12596b3.sorted_genome_alignments	0	0	0	1	0	0.03	0.05	0	5	0
tumour: UNCID_1133094.71b58051-3bf8-4dfb-a431-c8aceab7c799.sorted_genome_alignments	0	0	0	0	0	0	0.02	0	0	0
normal: UNCID_1126779.eb9e415f-0545-4e97-ad35-b56b0f3db79b.sorted_genome_alignments	0	0	0	2	0	0.03	0.01	0	2	0
normal: UNCID_1126482.02222fea-f3da-4328-8188-8ef24d1f55e4.sorted_genome_alignments	0	0	0	0	0	0	0.01	0	1	0
tumour: UNCID_1144375.1fe98b05-6803-4803-83cd-a59e794b956e.sorted_genome_alignments	0	0	0	4	0	0.11	0.17	0	7	0
tumour: UNCID_1131658.2af2adfe-bd7b-4eb1-9971-182b11075159.sorted_genome_alignments	0	0	0	7	0	0.19	0.08	0	13	0
tumour: UNCID_1148247.72967b75-a711-425a-819d-dd673c5edc44.sorted_genome_alignments	0	0	0	0	0	0	0.01	0	2	0
tumour: UNCID_1131604.3e57b40c-7079-4f05-bf37-f560304966c1.sorted_genome_alignments	0	0	0	2	0	0.03	0.18	0	10	0
tumour: UNCID_1259266.cc92e983-2367-4353-ac01-88851fd0f71e.sorted_genome_alignments	0	0	0	4	0	0.08	0.1	0	3	0
normal: UNCID_1126462.dc55c016-0e33-46b0-ac5e-f854c667a378.sorted_genome_alignments	0	0	0	1	0	0.03	0.01	0	2	0
tumour: UNCID_1166758.21f22460-fac7-4dbc-8ab2-75738331cb5c.sorted_genome_alignments	0	0	0	0	0	0	0.02	0	4	0
tumour: UNCID_1141342.451099b0-f348-4aec-bf9f-2982601f013c.sorted_genome_alignments	0	0	0	1	0	0.03	0.06	0	4	0
tumour: UNCID_1128101.49c4166c-701a-4f53-8968-99aec3347214.sorted_genome_alignments	0	0	0	5	0	0.11	0.17	0	5	0
tumour: UNCID_1147645.a77173cb-3e81-4957-a76f-18824d5e06dd.sorted_genome_alignments	0	0	0	2	0	0.05	0	0	1	0
tumour: UNCID_1149729.e3b4918d-43c1-4dde-9a92-f9c5cd6e63a0.sorted_genome_alignments	0	0	0	5	0	0.14	0.24	0	1	0
tumour: UNCID_1167492.c539f561-93db-41f3-8d9f-71cd77a096a7.sorted_genome_alignments	0	0	0	0	0	0	0.06	0	3	0
tumour: UNCID_1166781.5a269a43-59a4-4718-878e-1086a07b13ee.sorted_genome_alignments	0	0	0	0	0	0	0.01	0	0	0
tumour: UNCID_1159829.d4d04af8-9c60-4d14-90a2-c2b211e20092.sorted_genome_alignments	0	0	0	1	0	0.03	0.05	0	2	0
tumour: UNCID_1167280.52033f64-1e6f-4657-a4fb-7cfeffc61951.sorted_genome_alignments	0	0	0	1	0	0.03	0.03	0	0	0
tumour: UNCID_1127109.3491d44a-675b-4510-8699-2ee83f960d02.sorted_genome_alignments	0	0	0	1	0	0.03	0.03	0	1	0
tumour: UNCID_1137694.2ada4fe0-57f2-4a54-9580-4e0ae45a2f65.sorted_genome_alignments	0	0	0	0	0	0	0.02	0	3	0
tumour: UNCID_1151492.920e47c0-1b19-46e6-b1db-b5fd95e44df0.sorted_genome_alignments	0	0	0	0	0	0	0.03	0	2	0
normal: UNCID_1123821.f9df2254-ab08-4ab2-9b86-ed40e6c8a4b9.sorted_genome_alignments	0	0	0	0	0	0	0.02	0	4	0
tumour: UNCID_1147033.9857acef-08eb-43d6-b086-4b513e23753a.sorted_genome_alignments	0	0	0	3	0	0.08	0.04	0	1	0
tumour: UNCID_1151488.6dc89d5b-7613-4a0f-bbdc-ba13f51d12cc.sorted_genome_alignments	0	0	0	0	0	0	0.02	0	1	0
normal: UNCID_1166970.3f3bdfbb-3490-42e4-9511-9df4b8a126a3.sorted_genome_alignments	0	0	0	0	0	0	0.02	0	4	0
tumour: UNCID_1137598.4018d26c-0ce0-4c5a-9ce4-200bb4273349.sorted_genome_alignments	0	0	0	0	0	0	0.03	0	7	0
normal: UNCID_1123217.39ec3623-c15f-4af6-b2df-5413eec21bec.sorted_genome_alignments	0	0	0	0	0	0	0.03	0	6	0
normal: UNCID_1130392.cf1027dc-9ba9-4e3c-80d9-4bb13021cc31.sorted_genome_alignments	0	0	0	5	0	0.14	0.05	0	9	0
tumour: UNCID_1142968.b5de3654-8983-45ab-a83a-d15284740d39.sorted_genome_alignments	0	0	0	0	0	0	0.04	0	3	0
tumour: UNCID_1147182.4c15b588-6017-4f0c-9b66-4f18122acc83.sorted_genome_alignments	0	0	0	0	0	0	0.06	0	6	0
tumour: UNCID_1673778.09d1b9e5-a828-4e12-8a66-2a90c18d2f3e.sorted_genome_alignments	0	0	0	0	0	0	0.02	0	4	0
tumour: UNCID_1148055.fb0cd718-5300-4447-9740-a63308f65d92.sorted_genome_alignments	0	0	0	1	0	0	0.02	0	0	0
tumour: UNCID_1156484.354adce5-6ca4-4d6d-a519-4eabc01c6b36.sorted_genome_alignments	0	0	0	0	0	0	0.03	0	3	0
tumour: UNCID_1151489.d6b8993f-e850-47a9-842d-ef6173866780.sorted_genome_alignments	0	0	0	0	0	0	0.1	0	12	0
tumour: UNCID_1132751.39ca8590-3733-4b61-9a46-4ec5e6e0501e.sorted_genome_alignments	0	0	0	2	0	0.05	0.04	0	0	0
normal: UNCID_1123425.c03683bd-2fe1-4ab2-9a16-796553be5467.sorted_genome_alignments	0	0	0	0	0	0	0.01	0	3	0
tumour: UNCID_1148937.7c7b9232-aadf-476f-b9c7-2fdd67efe1e7.sorted_genome_alignments	0	0	0	0	0	0	0.09	0	5	0
normal: UNCID_1104314.7a4e994d-ed10-45e7-9107-51dc02068963.sorted_genome_alignments	0	0	0	0	0	0	0.01	0	3	0
normal: UNCID_1126958.48353101-484c-4d47-ae60-239d710ec00a.sorted_genome_alignments	0	0	0	5	0	0.11	0.04	0	6	0
tumour: UNCID_1142591.90a60ebe-ce7e-4b64-af2a-1676f46e6601.sorted_genome_alignments	0	0	0	2	0	0.05	0	0	1	0
tumour: UNCID_1144997.9f3ddcc1-a6a9-4f55-84b3-cbe06e58ff8d.sorted_genome_alignments	0	0	0	1	0	0.03	0.12	0	4	0
tumour: UNCID_1126440.3b48796b-8591-4d7a-a502-5c4293647156.sorted_genome_alignments	0	0	0	2	0	0.05	0.07	0	1	0
normal: UNCID_1120183.889f6f61-9b3a-406c-9af8-ddee74a8a19e.sorted_genome_alignments	0	0	0	2	0	0	0.04	0	8	0
normal: UNCID_1118153.ef84a69f-37bc-46fa-98ac-b3976212e11d.sorted_genome_alignments	0	0	0	2	0	0.03	0.01	0	1	0
tumour: UNCID_1129830.fc4f35dd-9924-4e5d-ba71-0d7a79752b6a.sorted_genome_alignments	0	0	0	3	0	0.08	0.12	0	5	0
tumour: UNCID_1879065.2c3ad15f-0d26-441e-8139-85194b3389f2.sorted_genome_alignments	0	0	0	1	0	0.03	0.03	0	1	0
tumour: UNCID_1674392.7509b7dc-18cc-4430-ad93-fa598fc97330.sorted_genome_alignments	0	0	0	0	0	0	0.05	0	3	0
tumour: UNCID_1152577.1766e42e-f8cf-447d-a694-3999a1fec43a.sorted_genome_alignments	0	0	0	2	0	0.05	0.05	0	1	0
normal: UNCID_1128504.5ba99650-56d2-4951-aa24-3d2fea3d1921.sorted_genome_alignments	0	0	0	0	0	0	0.01	0	2	0
tumour: UNCID_1307797.98703904-572d-4220-b959-a1293a2e1c33.sorted_genome_alignments	0	0	0	1	0	0.03	0.12	0	14	0
tumour: UNCID_1137946.ee92fcd7-4be2-47c2-9725-1ec425d212cf.sorted_genome_alignments	0	0	0	0	0	0	0.05	0	4	0
tumour: UNCID_1150779.f8ac9655-03ed-4e14-a4d3-88f63ef6bf7c.sorted_genome_alignments	0	0	0	5	0	0.14	0.06	0	4	0
tumour: UNCID_1145651.4eaae575-d631-4e2e-8e70-4b4e0a429d74.sorted_genome_alignments	0	0	0	0	0	0	0.01	0	2	0
tumour: UNCID_1138621.ddb62dc3-293b-4021-905a-83ae10aa0f8e.sorted_genome_alignments	0	0	0	0	0	0	0.07	0	6	0
tumour: UNCID_1137252.6223244a-ed38-46b5-8e65-cc8e4926c809.sorted_genome_alignments	0	0	0	0	0	0	0.05	0	2	0
tumour: UNCID_1137830.76fabc98-ad85-4315-8653-4028e24cd2ff.sorted_genome_alignments	0	0	0	0	0	0	0	0	1	0
tumour: UNCID_1149436.6f5986b6-28b9-4213-97a9-899190ea36dd.sorted_genome_alignments	0	0	0	2	0	0	0.06	0	6	0
tumour: UNCID_1147909.b62f3825-9634-4252-b841-4c455a007353.sorted_genome_alignments	0	0	0	0	0	0	0.01	0	0	0
tumour: UNCID_1168170.dea20128-b180-4da1-9da5-0f00bea3b1ab.sorted_genome_alignments	0	0	0	0	0	0	0.06	0	4	0
tumour: UNCID_1144096.750469b2-05c7-4647-b101-cdd94246d254.sorted_genome_alignments	0	0	0	7	0	0.16	0.03	0	5	0
tumour: UNCID_1156987.9560e482-cb14-4456-b9a6-d2ac12f96a4f.sorted_genome_alignments	0	0	0	0	0	0	0.04	0	1	0
tumour: UNCID_1131520.682a9c8d-8174-4435-9ec8-cb2d58bbe6d5.sorted_genome_alignments	0	0	0	1	0	0.03	0.02	0	4	0
normal: UNCID_1126654.75ba5803-449e-4770-8105-b675af8e6907.sorted_genome_alignments	0	0	0	1	0	0.03	0.01	0	2	0
tumour: UNCID_1126467.4dfbdec6-1911-412c-9873-f6782ab8ff66.sorted_genome_alignments	0	0	0	2	0	0	0.07	0	8	0
tumour: UNCID_1674773.7bf79330-52fa-4111-88fe-b3ea62bcc63a.sorted_genome_alignments	0	0	0	0	0	0	0.07	0	9	0
normal: UNCID_1136809.4096c8a6-5ead-4410-8da1-a20b0f37cce8.sorted_genome_alignments	0	0	0	0	0	0	0.04	0	10	0
tumour: UNCID_1148010.7abad802-817a-4d95-b022-f21cc4b1d9bc.sorted_genome_alignments	0	0	0	8	0	0.22	0.14	0	7	0
tumour: UNCID_1126031.3ea70053-af2a-4fec-9416-d18b6156f516.sorted_genome_alignments	0	0	0	1	0	0.03	0.03	0	2	0
tumour: UNCID_1156258.84ea9827-9ad4-4e2f-be02-c88a9d4c4051.sorted_genome_alignments	0	0	0	0	0	0	0.02	0	3	0
tumour: UNCID_1155732.7dbd8795-b264-4f68-bdea-4cfe39884864.sorted_genome_alignments	0	0	0	3	0	0.05	0.06	0	5	0
tumour: UNCID_1148619.8ffcb765-094c-4623-b172-ea8400965f00.sorted_genome_alignments	0	0	0	1	0	0.03	0	0	1	0
tumour: UNCID_1148415.b31bf328-6ead-4ee4-b8c7-4407372dc683.sorted_genome_alignments	0	0	0	0	0	0	0.02	0	2	0
tumour: UNCID_1137700.7e84df9f-1da5-4add-a5e8-a9d9d8af409c.sorted_genome_alignments	0	0	0	0	0	0	0.08	0	3	0
normal: UNCID_1164566.da13db3f-cde6-4e25-9596-009147aa3fa9.sorted_genome_alignments	0	0	0	0	0	0	0.01	0	2	0
tumour: UNCID_1118520.094076d0-97e4-460d-b48c-7ee2371db99d.sorted_genome_alignments	0	0	0	0	0	0	0.03	0	2	0
tumour: UNCID_1142568.75cd6423-52b8-4d29-97de-1fe2583dbac1.sorted_genome_alignments	0	0	0	0	0	0	0.09	0	8	0
tumour: UNCID_1673092.cbb45082-6d4e-4457-b023-52f9372ae053.sorted_genome_alignments	0	0	0	0	0	0	0.03	0	0	0
tumour: UNCID_1148622.28f9b0d6-8b8f-4dd6-8a7d-73cdd374a825.sorted_genome_alignments	0	0	0	2	0	0.03	0.1	0	8	0
tumour: UNCID_1142529.6fc8b7da-3de6-4111-b685-bb03c032466a.sorted_genome_alignments	0	0	0	0	0	0	0.01	0	1	0
normal: UNCID_1116859.c0c2059a-2931-4834-84a7-bfacf137c182.sorted_genome_alignments	0	0	0	0	0	0	0.01	0	3	0
normal: UNCID_1167546.c2db17b1-c288-4f73-8e22-22929d846678.sorted_genome_alignments	0	0	0	0	0	0	0.01	0	2	0
tumour: UNCID_1146306.09c248f8-cdd7-4c13-9085-26c56544bcf7.sorted_genome_alignments	0	0	0	2	0	0.05	0.21	0	8	0
tumour: UNCID_1144339.4f1ffb0e-b2f8-42ae-86cb-bbd3405014f6.sorted_genome_alignments	0	0	0	5	0	0.11	0.11	0	25	0
tumour: UNCID_1137223.81589acc-5dae-4cad-9f97-88b81fa53f92.sorted_genome_alignments	0	0	0	3	0	0.08	0	0	0	0
tumour: UNCID_1149050.8a19b992-4173-400d-8aec-d156525eedd6.sorted_genome_alignments	0	0	0	1	0	0.03	0.05	0	0	0
tumour: UNCID_1127085.a4cb04f5-91b3-40ba-8005-b1df46d6b555.sorted_genome_alignments	0	0	0	1	0	0.03	0.08	0	1	0
tumour: UNCID_1137667.afe0fbfe-18e0-4b80-a44c-7abe3c7e5c93.sorted_genome_alignments	0	0	0	1	0	0.03	0.1	0	4	0
tumour: UNCID_1148168.7e073ecd-452a-4cba-9dfd-8601f3245721.sorted_genome_alignments	0	0	0	2	0	0.03	0.1	0	5	0
normal: UNCID_1166966.d9c8ecc3-0e92-49e9-99e4-9976785c73a6.sorted_genome_alignments	0	0	0	2	0	0.05	0	0	0	0
tumour: UNCID_1126671.3028d15d-698a-4a23-8a09-a79221e28a62.sorted_genome_alignments	0	0	0	0	0	0	0	0	1	0
tumour: UNCID_1154796.6050d8b9-2d10-4a03-ae57-979cba25bb70.sorted_genome_alignments	0	0	0	1	0	0.03	0.05	0	1	0
tumour: UNCID_1126668.9046caf3-bbfe-4554-b9d2-11b333ad7704.sorted_genome_alignments	0	0	0	0	0	0	0.02	0	0	0
tumour: UNCID_1151002.53a89c04-16e5-4cc3-838c-6b6d1b8ea0c0.sorted_genome_alignments	0	0	0	1	0	0.03	0.05	0	8	0
tumour: UNCID_1127378.1fc2800f-3427-4134-8a02-fea3ecbd2656.sorted_genome_alignments	0	0	0	0	0	0	0.07	0	1	0
tumour: UNCID_1147474.827431d3-e25a-45b6-9b0f-5732501e2a5b.sorted_genome_alignments	0	0	0	0	0	0	0.02	0	0	0
tumour: UNCID_1152006.54d372bf-07c8-4525-a081-ff26c28aff39.sorted_genome_alignments	0	0	0	0	0	0	0.01	0	0	0
tumour: UNCID_1156459.7c8b9d9a-653a-4dc7-8c53-b196fbd0482a.sorted_genome_alignments	0	0	0	3	0	0.05	0.06	0	10	0
tumour: UNCID_1128696.0d029d04-13cd-4870-a9e3-9d2e65c9b0b7.sorted_genome_alignments	0	0	0	0	0	0	0	0	1	0
tumour: UNCID_1145715.856452d1-5480-4921-bf5b-4c6f625a99c0.sorted_genome_alignments	0	0	0	1	0	0.03	0.01	0	0	0
tumour: UNCID_1155076.7347a336-6248-47be-817b-88543164d564.sorted_genome_alignments	0	0	0	4	0	0.11	0.06	0	2	0
tumour: UNCID_1143973.70109263-1d2b-4abe-a582-2b28e87cde67.sorted_genome_alignments	0	0	0	3	0	0.08	0.07	0	12	0
tumour: UNCID_1138724.7f57b9e7-1b1b-4e07-beb4-b877b7651f7b.sorted_genome_alignments	0	0	0	0	0	0	0.08	0	12	0
tumour: UNCID_1167421.330bf4ac-9ed5-4bd1-93d0-f89b4f52bc19.sorted_genome_alignments	0	0	0	0	0	0	0.04	0	1	0
normal: UNCID_1124468.a248476b-7c40-42c6-905b-b9c3ba6b2aed.sorted_genome_alignments	0	0	0	0	0	0	0.02	0	3	0
tumour: UNCID_1127508.6d066a72-f59f-45a8-ab90-216000b36da4.sorted_genome_alignments	0	0	0	3	0	0.08	0.16	0	15	0
tumour: UNCID_1132907.5162ef6d-6978-4ff7-b385-a59325cefe17.sorted_genome_alignments	0	0	0	0	0	0	0.03	0	4	0
tumour: UNCID_1167735.5275bc42-18a3-43d1-9dee-dfb80c39ba20.sorted_genome_alignments	0	0	0	4	0	0.11	0.06	0	9	0
tumour: UNCID_1719046.0584b467-a0f7-45fd-9948-9a01318d34bd.sorted_genome_alignments	0	0	0	1	0	0.03	0.06	0	4	0
tumour: UNCID_1127030.46892fa4-f179-4991-99da-629d8cf936f6.sorted_genome_alignments	0	0	0	2	0	0.03	0.04	0	7	0
tumour: UNCID_1150410.0f578102-ede7-46ad-ae1f-3c7351edb491.sorted_genome_alignments	0	0	0	2	0	0.05	0.01	0	0	0
normal: UNCID_1126655.65923c68-2c86-4b4d-abe2-5320c08bb68f.sorted_genome_alignments	0	0	0	1	0	0.03	0.01	0	0	0
tumour: UNCID_1128735.e15ff180-38d3-4614-88ee-3645afaab54b.sorted_genome_alignments	0	0	0	5	0	0.14	0.13	0	12	0
tumour: UNCID_1147171.c71ca9f7-248f-460c-b5d3-afb2c648fef2.sorted_genome_alignments	0	0	0	1	0	0.03	0.02	0	2	0
tumour: UNCID_1150001.6d2744ba-4817-482b-ad46-2e4e0897ad88.sorted_genome_alignments	0	0	0	3	0	0.05	0.1	0	6	0
tumour: UNCID_1168652.dc131436-aa38-4601-a42e-e3ad746d5be3.sorted_genome_alignments	0	0	0	1	0	0	0.06	0	3	0
tumour: UNCID_1155185.dad4f72e-cb2c-4015-af6a-53ad0ae45f12.sorted_genome_alignments	0	0	0	1	0	0.03	0.03	0	1	0
normal: UNCID_1166712.39f6a4d4-650f-4caf-a778-4a24af4f11ba.sorted_genome_alignments	0	0	0	1	0	0.03	0	0	0	0
tumour: UNCID_1155827.416041ff-f179-4c72-a281-f39d32c595c1.sorted_genome_alignments	0	0	0	4	0	0.11	0.06	0	8	0
tumour: UNCID_1156016.877adc79-0651-4140-bb6a-876162733bf3.sorted_genome_alignments	0	0	0	2	0	0.05	0.03	0	0	0
tumour: UNCID_1148828.0bef9bfc-43d3-4ac9-a60f-9b65623f7e37.sorted_genome_alignments	0	0	0	0	0	0	0.04	0	2	0
tumour: UNCID_1308725.e7b64cc3-9b2b-4938-9896-84b640d1586f.sorted_genome_alignments	0	0	0	0	0	0	0.05	0	4	0
tumour: UNCID_1138630.acbae442-ba6c-4d28-b3bc-58bb4dd93ece.sorted_genome_alignments	0	0	0	2	0	0.05	0.02	0	0	0
tumour: UNCID_1091419.c943873c-e153-42bc-a8de-e1080b252e81.sorted_genome_alignments	0	0	0	4	0	0.08	0.06	0	2	0
tumour: UNCID_1128589.66626142-7c5c-4ed0-8ef0-f4133423f275.sorted_genome_alignments	0	0	0	6	0	0.14	0.05	0	7	0
tumour: UNCID_1131563.56d889ba-6484-4940-ae85-1373ce4255b9.sorted_genome_alignments	0	0	0	0	0	0	0.06	0	4	0
tumour: UNCID_1126576.2c75afc3-11b5-444d-b6e0-61d76b299f40.sorted_genome_alignments	0	0	0	3	0	0.08	0.08	0	5	0
tumour: UNCID_1149033.651d6ca6-8e1c-4c5a-b7f4-1af98b415561.sorted_genome_alignments	0	0	0	1	0	0.03	0.02	0	1	0
tumour: UNCID_1148195.8b615995-6210-4dd5-bf58-cf8a109d7648.sorted_genome_alignments	0	0	0	0	0	0	0.02	0	2	0
tumour: UNCID_1170709.7e09faf6-137d-4d33-98dd-80c48af7ebab.sorted_genome_alignments	0	0	0	1	0	0.03	0.02	0	1	0
tumour: UNCID_1126448.46262a6c-8a11-4bb9-8851-8b6e44c95288.sorted_genome_alignments	0	0	0	0	0	0	0.11	0	18	0
tumour: UNCID_1144384.c09e8a88-5a82-4fd6-8d03-ef3ecb988003.sorted_genome_alignments	0	0	0	0	0	0	0.11	0	5	0
normal: UNCID_1126192.93108690-ccc2-4ae4-89e0-042a654a0228.sorted_genome_alignments	0	0	0	0	0	0	0.04	0	9	0
tumour: UNCID_1148272.c3c6bd09-e8ea-45f3-bdd6-e592bfc2b94f.sorted_genome_alignments	0	0	0	4	0	0.11	0.1	0	10	0
tumour: UNCID_1147282.7175b3eb-5198-4d7f-b205-91ae8df344b4.sorted_genome_alignments	0	0	0	0	0	0	0.03	0	2	0
normal: UNCID_1168983.2b11e565-01a8-4054-a200-03e06765bd5e.sorted_genome_alignments	0	0	0	1	0	0.03	0.03	0	4	0
tumour: UNCID_1150892.8522865b-457c-4199-a870-bf8353f2b0a5.sorted_genome_alignments	0	0	0	0	0	0	0.03	0	0	0
tumour: UNCID_1126242.e88bcf68-e904-4511-92f6-01cbd0da62de.sorted_genome_alignments	0	0	0	0	0	0	0.02	0	1	0
tumour: UNCID_1148319.f77e9ef0-0a62-426b-98d9-6813edeb63a5.sorted_genome_alignments	0	0	0	1	0	0.03	0.15	0	3	0
tumour: UNCID_1110153.42b99ee7-a1ae-4383-b343-adf468cb8b51.sorted_genome_alignments	0	0	0	4	0	0.11	0.1	0	3	0
tumour: UNCID_1155622.1edf44b5-61ba-47cd-81ed-b586ae81cb32.sorted_genome_alignments	0	0	0	4	0	0.05	0.04	0	1	0
tumour: UNCID_1137414.2c829af4-a6a7-48b1-9e48-a88be0564752.sorted_genome_alignments	0	0	0	0	0	0	0.04	0	0	0
tumour: UNCID_1126711.75b2227e-0279-4dfb-a1a1-e64c53b48d7a.sorted_genome_alignments	0	0	0	1	0	0	0.04	0	6	0
tumour: UNCID_1133483.1013446f-5beb-485d-809a-efe81a2138dd.sorted_genome_alignments	0	0	0	9	0	0.24	0.17	0	14	0
normal: UNCID_1124981.f75e5efb-056f-40bf-afed-33d971478ca4.sorted_genome_alignments	0	0	0	0	0	0	0.01	0	2	0
tumour: UNCID_1151539.e8ef8b75-7c0c-4a42-9a10-3789b6afa5d2.sorted_genome_alignments	0	0	0	3	0	0.08	0.15	0	13	0
tumour: UNCID_1159756.897b769d-f66a-4baf-b5fa-fe92ed49a8b4.sorted_genome_alignments	0	0	0	2	0	0.03	0.13	0	10	0
tumour: UNCID_1128630.3af60b03-66c3-48a1-a42b-1e05fdb529c4.sorted_genome_alignments	0	0	0	1	0	0	0.1	0	3	0
tumour: UNCID_1147376.f40b4aa3-b474-4c2e-a197-0347e46d3309.sorted_genome_alignments	0	0	0	0	0	0	0.01	0	0	0
tumour: UNCID_1314025.4543cecd-6333-473b-b5ce-96d33ab47706.sorted_genome_alignments	0	0	0	0	0	0	0.01	0	0	0
tumour: UNCID_1150981.c417152a-d278-4aeb-951e-a7b6ae5654c1.sorted_genome_alignments	0	0	0	0	0	0	0.01	0	1	0
tumour: UNCID_1126052.f898f44d-a728-41cf-b1ac-20b1995a86b9.sorted_genome_alignments	0	0	0	1	0	0.03	0.01	0	1	0
tumour: UNCID_1126818.73b732bb-f387-4618-a2a3-8c7db1c75fd8.sorted_genome_alignments	0	0	0	2	0	0.05	0.04	0	2	0
normal: UNCID_1115159.0f263a65-a664-4e23-bd9c-91e955f3bf21.sorted_genome_alignments	0	0	0	0	0	0	0.03	0	5	0
tumour: UNCID_1137716.d40f62c9-c134-4477-98d7-11d343b5e867.sorted_genome_alignments	0	0	0	11	0	0.3	0.09	0	18	0
tumour: UNCID_1147384.61017170-a36a-4ce9-9b8e-324755b88dd7.sorted_genome_alignments	0	0	0	1	0	0	0.03	0	1	0
tumour: UNCID_1167436.74cba80b-7677-41d6-ab22-10f1a962ba2f.sorted_genome_alignments	0	0	0	3	0	0.08	0.15	0	11	0
tumour: UNCID_1155522.95b5d7ca-4078-4af9-ac6b-4ed1c3cd9c60.sorted_genome_alignments	0	0	0	2	0	0.05	0.04	0	0	0
normal: UNCID_1167776.4c1d73ba-31f8-4652-a83d-cc367dde9f43.sorted_genome_alignments	0	0	0	0	0	0	0.02	0	2	0
tumour: UNCID_1126490.a8a7a335-8e21-4f24-b48b-8764caa21329.sorted_genome_alignments	0	0	0	3	0	0.08	0.01	0	1	0
tumour: UNCID_1147432.e3639f71-cfe7-46c7-8390-73f8043ac6b0.sorted_genome_alignments	0	0	0	1	0	0.03	0.01	0	0	0
tumour: UNCID_1183430.467314d6-f946-447f-920a-d33b60f66eb2.sorted_genome_alignments	0	0	0	0	0	0	0.06	0	2	0
tumour: UNCID_1149865.05aa0960-505b-4b04-be9f-7b54940f5b27.sorted_genome_alignments	0	0	0	2	0	0.05	0.01	0	1	0
tumour: UNCID_1148929.d73174ef-182c-48b9-af79-dfb457d5b7be.sorted_genome_alignments	0	0	0	3	0	0.08	0.05	0	8	0
tumour: UNCID_1673925.3e08280c-f748-43c7-928b-007b322917b2.sorted_genome_alignments	0	0	0	5	0	0.14	0.04	0	3	0
tumour: UNCID_1128703.433b49ba-949b-4914-985a-be19b3b32502.sorted_genome_alignments	0	0	0	3	0	0	0.11	0	14	0
tumour: UNCID_1143727.d9f827bb-2498-49b0-aa85-71cb554eb926.sorted_genome_alignments	0	0	0	4	0	0.11	0.14	0	15	0
normal: UNCID_1122947.9e12314d-d1f0-44be-93f7-e50a56f86b46.sorted_genome_alignments	0	0	0	0	0	0	0.01	0	2	0
tumour: UNCID_1156015.2fd81438-46a2-42f5-910e-728faea3872a.sorted_genome_alignments	0	0	0	0	0	0	0.05	0	0	0
tumour: UNCID_1162351.45f011a1-cc58-47f8-9545-66c313441650.sorted_genome_alignments	0	0	0	2	0	0.05	0.12	0	8	0
tumour: UNCID_1147966.d17676ea-d64e-49d0-9737-3b852879ce52.sorted_genome_alignments	0	0	0	0	0	0	0.05	0	1	0
tumour: UNCID_1121652.994c96ec-ea0a-4741-8fef-53cdbfe28cfa.sorted_genome_alignments	0	0	0	0	0	0	0.04	0	4	0
tumour: UNCID_1149034.5c911cb7-4e7b-4ffd-bd2b-4498ee7b0e88.sorted_genome_alignments	0	0	0	0	0	0	0.02	0	1	0
tumour: UNCID_1155532.0c74bde4-0411-4cfd-9c60-d8eaf8a09629.sorted_genome_alignments	0	0	0	0	0	0	0.01	0	2	0
tumour: UNCID_1155625.62dd11c2-2271-45e7-b753-d0f0d79fdf23.sorted_genome_alignments	0	0	0	0	0	0	0.08	0	2	0
normal: UNCID_1167740.fe538d53-c7ce-455f-afe6-cb4fc3a63dbd.sorted_genome_alignments	0	0	0	0	0	0	0.01	0	2	0
normal: UNCID_1133620.fe1a74fd-c9b4-405b-86a7-61bcb75f825d.sorted_genome_alignments	0	0	0	0	0	0	0.01	0	2	0
tumour: UNCID_1149423.34980e1d-956b-4d89-8bf2-dcc008dbaad7.sorted_genome_alignments	0	0	0	2	0	0.05	0.04	0	3	0
tumour: UNCID_1132357.4a28ecf3-c70e-42d0-918b-866d11804c13.sorted_genome_alignments	0	0	0	0	0	0	0.05	0	1	0
normal: UNCID_1127269.ef7f2a68-bbfc-4458-9c3e-18c5d81ef7be.sorted_genome_alignments	0	0	0	0	0	0	0.01	0	3	0
normal: UNCID_1133825.e0ed3e93-0ead-4fc0-a82d-79807c7d5162.sorted_genome_alignments	0	0	0	0	0	0	0.04	0	10	0
tumour: UNCID_1148074.783d861d-ba0c-4b0d-9922-06ac23d3fc85.sorted_genome_alignments	0	0	0	1	0	0.03	0.11	0	13	0
normal: UNCID_1126764.ec31d946-74b0-4984-b3d8-cb1bf58e4d20.sorted_genome_alignments	0	0	0	1	0	0.03	0.02	0	2	0
normal: UNCID_1308797.eb7e6bfc-79ad-4674-9d58-2cbad8c65658.sorted_genome_alignments	0	0	0	0	0	0	0.02	0	4	0
tumour: UNCID_1138019.afaeb45f-d795-4fe0-b4ee-5b90816e6427.sorted_genome_alignments	0	0	0	0	0	0	0.04	0	1	0
normal: UNCID_1137880.ca5076dc-0fb2-444f-b34f-305c8479cba3.sorted_genome_alignments	0	0	0	0	0	0	0.02	0	0	0
tumour: UNCID_1131632.4adf4439-3d60-44ac-a6f0-9f42cc081a93.sorted_genome_alignments	0	0	0	1	0	0.03	0.02	0	6	0
tumour: UNCID_1155745.83fe3d7b-6905-49ea-bbc8-ea9c468004f6.sorted_genome_alignments	0	0	0	1	0	0	0.1	0	11	0
tumour: UNCID_1674980.d5c39754-79c3-432c-b496-34a394662e17.sorted_genome_alignments	0	0	0	3	0	0.08	0.18	0	14	0
normal: UNCID_1113284.8e7ab480-e75d-49a4-98a6-fcdd2ccefaa7.sorted_genome_alignments	0	0	0	1	0	0	0.04	0	6	0
tumour: UNCID_1131432.56183330-0700-46d7-b45f-6d915ae587fa.sorted_genome_alignments	0	0	0	2	0	0.05	0.08	0	7	0
tumour: UNCID_1151507.7b1992b8-781d-49cc-a600-4bee56bcf1b5.sorted_genome_alignments	0	0	0	1	0	0.03	0.03	0	1	0
tumour: UNCID_1173844.aad6a297-72fe-4483-8c81-b7bef2522437.sorted_genome_alignments	0	0	0	2	0	0.03	0.02	0	1	0
tumour: UNCID_1148239.7b53ba9f-506e-4af7-9752-ae50e4445880.sorted_genome_alignments	0	0	0	2	0	0.03	0.09	0	12	0
tumour: UNCID_1124210.3510559d-33b7-423a-88c9-d8c42270d546.sorted_genome_alignments	0	0	0	0	0	0	0.09	0	3	0
tumour: UNCID_1147440.fac9101c-a974-4415-9eac-d2d433d02b13.sorted_genome_alignments	0	0	0	2	0	0.05	0.01	0	1	0
tumour: UNCID_1122974.68a4bd03-2b97-4387-926f-c9d25fac8d29.sorted_genome_alignments	0	0	0	0	0	0	0.04	0	0	0
tumour: UNCID_1148438.0e704d8f-c0c0-4165-83c4-a1fa93014894.sorted_genome_alignments	0	0	0	1	0	0.03	0.1	0	5	0
tumour: UNCID_1168997.a09baab9-3eac-4271-9c12-2684642f8869.sorted_genome_alignments	0	0	0	5	0	0.11	0.3	0	18	0
tumour: UNCID_1139834.1e59ea3f-36fa-4860-8c28-87b4b09075ec.sorted_genome_alignments	0	0	0	0	0	0	0.18	0	2	0
tumour: UNCID_1152332.76cbecbe-22ef-479a-9306-2f09e1d87757.sorted_genome_alignments	0	0	0	2	0	0.05	0.13	0	6	0
tumour: UNCID_1132393.d0f11931-ddcc-4cd5-8dfc-8ef984aa8a32.sorted_genome_alignments	0	0	0	3	0	0.08	0.13	0	18	0
normal: UNCID_1126502.9fa440b0-6e8d-4c48-a425-50abc2682f6e.sorted_genome_alignments	0	0	0	0	0	0	0	0	1	0
normal: UNCID_1127583.8e31c471-6f4b-4d2d-8594-5c2c91f6e5ef.sorted_genome_alignments	0	0	0	2	0	0.05	0.03	0	7	0
tumour: UNCID_1146716.4aac7c40-db6b-4648-a82a-7bf397de913a.sorted_genome_alignments	0	0	0	1	0	0.03	0.02	0	3	0
tumour: UNCID_1133365.e042ea6d-3204-41a7-9811-25f4ac0c3558.sorted_genome_alignments	0	0	0	0	0	0	0.04	0	4	0
tumour: UNCID_1131943.6a345a9e-8173-4c9e-972d-df0b154c97b0.sorted_genome_alignments	0	0	0	1	0	0.03	0.1	0	1	0
tumour: UNCID_1150725.a998e0ce-9248-460f-aabc-2dad452a1ff9.sorted_genome_alignments	0	0	0	0	0	0	0.01	0	2	0
tumour: UNCID_1147576.718599d7-723a-4121-ac07-51120cde9af1.sorted_genome_alignments	0	0	0	0	0	0	0.03	0	1	0
tumour: UNCID_1131613.b05828bc-eb75-4220-9972-6c6d62fa5303.sorted_genome_alignments	0	0	0	2	0	0.05	0.12	0	15	0
normal: UNCID_1168223.58e94be5-2da2-4a96-944a-060f20216572.sorted_genome_alignments	0	0	0	0	0	0	0.01	0	3	0
tumour: UNCID_1079215.52ff562f-6a13-435a-acab-16a064633b1d.sorted_genome_alignments	0	0	0	7	0	0.16	0.19	0	12	0
tumour: UNCID_1126251.ad602633-fdd7-4bf1-b3ac-e1c8e0a02934.sorted_genome_alignments	0	0	0	1	0	0.03	0.03	0	2	0
tumour: UNCID_1150111.c643222a-e138-4b3c-a96d-02be24ccb0d0.sorted_genome_alignments	0	0	0	0	0	0	0.03	0	2	0
tumour: UNCID_1126776.dddfaed8-0d0e-42ba-9add-fae3cc1e5a9a.sorted_genome_alignments	0	0	0	0	0	0	0.05	0	5	0
normal: UNCID_1137786.30cee921-7fb5-4543-aeb6-ab3eaf669f84.sorted_genome_alignments	0	0	0	1	0	0.03	0	0	0	0
tumour: UNCID_1143795.81689324-2986-49f6-bef6-f5a525ca36c2.sorted_genome_alignments	0	0	0	4	0	0.11	0.11	0	7	0
tumour: UNCID_1113554.91e55e6f-b884-4112-8d3f-a9f8974dd63b.sorted_genome_alignments	0	0	0	0	0	0	0.05	0	12	0
tumour: UNCID_1147830.1ccf908a-7620-4af8-b83f-0e287f3655c5.sorted_genome_alignments	0	0	0	0	0	0	0.02	0	2	0
normal: UNCID_1114540.df661ba2-098b-49e0-884c-27cf2ecd87f2.sorted_genome_alignments	0	0	0	0	0	0	0.01	0	2	0
normal: UNCID_1125157.6574e15e-7e1f-4dca-899e-56e911f27848.sorted_genome_alignments	0	0	0	1	0	0.03	0	0	0	0
normal: UNCID_1127613.5462aaff-d060-4ba7-9ab5-0e6977accb91.sorted_genome_alignments	0	0	0	0	0	0	0	0	1	0
normal: UNCID_1128890.7b234c36-729b-422d-8e2a-ebd42af74bce.sorted_genome_alignments	0	0	0	0	0	0	0.04	0	5	0
tumour: UNCID_1152980.17fdb26d-d808-4b0d-a794-6b664dae8b2b.sorted_genome_alignments	0	0	0	2	0	0.05	0.05	0	3	0
tumour: UNCID_1311429.2efa4fd0-1c0b-49c8-a11f-606d8618ec97.sorted_genome_alignments	0	0	0	0	0	0	0.01	0	0	0
tumour: UNCID_1169660.d71e12c1-d92c-4cb6-8244-d100b2ef1c43.sorted_genome_alignments	0	0	0	1	0	0.03	0.03	0	2	0
tumour: UNCID_1133190.c13962b2-674a-4edc-a7c8-c077ab86d198.sorted_genome_alignments	0	0	0	4	0	0.08	0.06	0	1	0
tumour: UNCID_1150963.ad46ed65-3cc2-4956-9d90-3e1edca24417.sorted_genome_alignments	0	0	0	2	0	0.05	0.06	0	0	0
tumour: UNCID_1157033.0e6447b4-6e63-4420-bfa8-5b1d711d90fc.sorted_genome_alignments	0	0	0	2	0	0.05	0.02	0	4	0
tumour: UNCID_1148590.8fb338fe-ffa8-45c2-857b-f713d1935330.sorted_genome_alignments	0	0	0	0	0	0	0.02	0	0	0
tumour: UNCID_1338259.42ba8e87-8d37-4cbd-82f0-bca0cbe5dcd3.sorted_genome_alignments	0	0	0	1	0	0.03	0.02	0	3	0
normal: UNCID_1128341.6e5015d8-55e8-448a-9663-7b8625f170ae.sorted_genome_alignments	0	0	0	1	0	0.03	0	0	1	0
tumour: UNCID_1147145.0172d30c-287c-4f3e-b70c-5760c6dccb7c.sorted_genome_alignments	0	0	0	2	0	0.05	0.04	0	3	0
tumour: UNCID_1148222.f71db767-ac59-49c8-b6a9-50bf20767ddc.sorted_genome_alignments	0	0	0	0	0	0	0.05	0	0	0
tumour: UNCID_1112765.519e1ea1-6658-4978-9f3d-313d7cc1e0c1.sorted_genome_alignments	0	0	0	0	0	0	0.08	0	4	0
normal: UNCID_1165062.000d877f-8d03-44bc-8607-27b5ba84b5fe.sorted_genome_alignments	0	0	0	0	0	0	0	0	1	0
tumour: UNCID_1147139.d99fef01-1eb5-4300-8031-d5a157fd5b28.sorted_genome_alignments	0	0	0	1	0	0.03	0	0	1	0
tumour: UNCID_1131629.624ac458-8ff1-441c-a8c5-aaf4a08a4b84.sorted_genome_alignments	0	0	0	0	0	0	0.09	0	3	0
normal: UNCID_1288299.71899388-d223-4774-a1ce-3be260240b2c.sorted_genome_alignments	0	0	0	0	0	0	0.01	0	3	0
tumour: UNCID_1158830.3a1d8959-f829-4b8a-a65f-70a51845f118.sorted_genome_alignments	0	0	0	0	0	0	0.08	0	7	0
normal: UNCID_1131460.08236177-a046-4cfe-a11c-a24292a1f777.sorted_genome_alignments	0	0	0	0	0	0	0.02	0	5	0
tumour: UNCID_1137541.bfc39e77-7a26-4699-a4a3-217d4ea9425b.sorted_genome_alignments	0	0	0	0	0	0	0.01	0	3	0
tumour: UNCID_1148306.b605d803-523b-46e6-b656-7d9888d306cc.sorted_genome_alignments	0	0	0	1	0	0.03	0.02	0	0	0
tumour: UNCID_1149163.d38a839f-06dc-40d2-81e9-3b7822e258c7.sorted_genome_alignments	0	0	0	1	0	0.03	0.02	0	0	0
tumour: UNCID_1142912.570ee0fd-7003-45ce-9c42-8f6145604186.sorted_genome_alignments	0	0	0	0	0	0	0.02	0	3	0
tumour: UNCID_1128658.ef42155a-112e-48fe-b52a-a99ebcd5f7f5.sorted_genome_alignments	0	0	0	0	0	0	0.02	0	4	0
tumour: UNCID_1126794.a4754430-f713-4aeb-998c-0f470a5549d1.sorted_genome_alignments	0	0	0	0	0	0	0.07	0	2	0
tumour: UNCID_1126558.8131b824-c3db-4c83-99b9-aa0c60747c5d.sorted_genome_alignments	0	0	0	0	0	0	0.01	0	2	0
tumour: UNCID_1137312.306818e8-2e51-4dee-b27c-53ee9cea8d03.sorted_genome_alignments	0	0	0	68	0	1.49	1.38	0	330	0
tumour: UNCID_1137327.bcf768ee-138c-42a4-a3bf-b8d509c644d9.sorted_genome_alignments	0	0	0	0	0	0	0.03	0	7	0
tumour: UNCID_1147285.25068ef3-d87f-45e2-a15f-152b87e9dedb.sorted_genome_alignments	0	0	0	1	0	0.03	0.06	0	5	0
tumour: UNCID_1133340.8bb3543b-5c83-41c6-b81c-b20935c38d72.sorted_genome_alignments	0	0	0	1	0	0.03	0.13	0	18	0
tumour: UNCID_1307556.a3568fd6-4b6d-4507-9c59-1788834d3a75.sorted_genome_alignments	0	0	0	1	0	0.03	0.05	0	8	0
tumour: UNCID_1137077.4bf5f56d-448a-426a-8edc-f1bdbf6a8d55.sorted_genome_alignments	0	0	0	1	0	0.03	0.16	0	2	0
tumour: UNCID_1131382.747f56be-2fdd-4eb8-99a7-34afd923d8e1.sorted_genome_alignments	0	0	0	2	0	0.05	0.09	0	3	0
tumour: UNCID_1156152.a1460e9a-c4aa-4e07-abf4-fdb5f42f5eeb.sorted_genome_alignments	0	0	0	1	0	0.03	0.09	0	2	0
tumour: UNCID_1168851.bd51f90a-ec67-4a7d-87bf-9d85acd65d51.sorted_genome_alignments	0	0	0	2	0	0.05	0.12	0	2	0
tumour: UNCID_1122913.6722de75-5d6d-4b1d-a961-856ec5bd12f1.sorted_genome_alignments	0	0	0	0	0	0	0.03	0	3	0
tumour: UNCID_1144019.be1f09ae-deec-45d7-8504-fea3f6e7feb4.sorted_genome_alignments	0	0	0	1	0	0.03	0.05	0	2	0
normal: UNCID_1167195.f6e8424b-338c-4f9a-bdc7-f7d8de0c5634.sorted_genome_alignments	0	0	0	2	0	0.05	0.02	0	2	0
normal: UNCID_1167608.32336250-dc07-4e96-9a6c-3c7094fd5342.sorted_genome_alignments	0	0	0	0	0	0	0.01	0	3	0
tumour: UNCID_1340308.89f9e509-5f4c-439b-b610-860f209332d2.sorted_genome_alignments	0	0	0	0	0	0	0.04	0	1	0
tumour: UNCID_1127283.d31b476c-c047-4e5f-a0cb-eff1065f0121.sorted_genome_alignments	0	0	0	1	0	0.03	0.17	0	12	0
tumour: UNCID_1156233.f97f68be-6838-455c-91bf-7549543a82c3.sorted_genome_alignments	0	0	0	0	0	0	0.04	0	0	0
tumour: UNCID_1151389.752efa27-8d87-4007-9dc5-baef53b37a87.sorted_genome_alignments	0	0	0	1	0	0.03	0.03	0	2	0
tumour: UNCID_1153689.24c0ef45-670d-4595-b623-87f81aeb92a7.sorted_genome_alignments	0	0	0	5	0	0.11	0.15	0	26	0
tumour: UNCID_1148849.755912f4-6725-4b7b-84b1-518c7529a176.sorted_genome_alignments	0	0	0	0	0	0	0.01	0	2	0
tumour: UNCID_1148831.f091d050-4847-4d4d-b94c-1efacecdef6b.sorted_genome_alignments	0	0	0	0	0	0	0.08	0	1	0
normal: UNCID_1167433.6ff2976a-2570-409b-afde-b7d2e7f2e4ea.sorted_genome_alignments	0	0	0	0	0	0	0.02	0	4	0
tumour: UNCID_1144962.7455cc98-aceb-4adc-932b-4fddd979c522.sorted_genome_alignments	0	0	0	1	0	0.03	0.03	0	0	0
tumour: UNCID_1174439.77daa4a6-93c2-4455-a173-ead372d92010.sorted_genome_alignments	0	0	0	0	0	0	0.04	0	3	0
tumour: UNCID_1119562.6bf094a5-1f62-406c-9b3a-e686bb4a074e.sorted_genome_alignments	0	0	0	0	0	0	0.02	0	2	0
tumour: UNCID_1092669.31757dda-12d6-4f35-87f1-d00464f2815b.sorted_genome_alignments	0	0	0	0	0	0	0.06	0	0	0
tumour: UNCID_1154431.bf23a402-18ab-47b7-8bca-a9b01eeaf605.sorted_genome_alignments	0	0	0	2	0	0.05	0.07	0	7	0
normal: UNCID_1167114.bc387ac9-46c2-49b5-9dbb-2d2b5ea2d437.sorted_genome_alignments	0	0	0	1	0	0	0	0	0	0
tumour: UNCID_1122781.cff4a5bc-ba2b-47d6-8d36-6277ae991606.sorted_genome_alignments	0	0	0	0	0	0	0.06	0	5	0
tumour: UNCID_1155418.0b225e38-d4c8-4cb5-a668-316894ab858f.sorted_genome_alignments	0	0	0	0	0	0	0.01	0	0	0
tumour: UNCID_1120271.5969d3bb-19fb-4bda-9483-db4791257b95.sorted_genome_alignments	0	0	0	1	0	0.03	0.04	0	3	0
tumour: UNCID_1151487.b5eeba4f-8e46-4084-9054-961ea524cf72.sorted_genome_alignments	0	0	0	3	0	0.08	0.03	0	3	0
tumour: UNCID_1152085.9d8f2b85-f203-47ac-8217-987640f89b26.sorted_genome_alignments	0	0	0	1	0	0.03	0.02	0	5	0
tumour: UNCID_1134107.e5378cd0-4045-4afe-8157-7187b3d294ef.sorted_genome_alignments	0	0	0	1	0	0.03	0.02	0	1	0
tumour: UNCID_1156477.6330ab59-db9d-4b22-a96b-1024c9b4908d.sorted_genome_alignments	0	0	0	0	0	0	0.01	0	0	0
normal: UNCID_1126461.b5ab3b76-36f6-45a7-acad-77288da0d13c.sorted_genome_alignments	0	0	0	2	0	0.05	0.03	0	6	0
tumour: UNCID_1137510.0def3ef8-7608-483c-b899-4d459f6d2e2d.sorted_genome_alignments	0	0	0	1	0	0.03	0.05	0	2	0
tumour: UNCID_1137247.24e6e8f5-3caa-46f0-8915-7bd09f0736f9.sorted_genome_alignments	0	0	0	0	0	0	0.07	0	5	0
tumour: UNCID_1145731.4808bc63-000a-4a49-a25b-4b817ca5ea54.sorted_genome_alignments	0	0	0	5	0	0.14	0.15	0	14	0
tumour: UNCID_1127106.f6e76192-c4ed-485f-bb51-1b752bd7f544.sorted_genome_alignments	0	0	0	1	0	0.03	0.09	0	5	0
tumour: UNCID_1139956.8f90121d-5f9a-4702-a2ae-2a9b34a99171.sorted_genome_alignments	0	0	0	1	0	0.03	0.04	0	0	0
tumour: UNCID_1170251.b713c549-0c1f-4c64-bffd-a3b5b693d5a6.sorted_genome_alignments	0	0	0	0	0	0	0.06	0	12	0
tumour: UNCID_1142680.299add94-3b97-41a6-9fd4-c572f88982d5.sorted_genome_alignments	0	0	0	0	0	0	0.02	0	0	0
tumour: UNCID_1148683.30fad3cd-09a5-4867-9d18-a940041a2b60.sorted_genome_alignments	0	0	0	2	0	0.05	0.04	0	3	0
tumour: UNCID_1142546.508f0932-673f-48b4-ac71-845ed9eb7c52.sorted_genome_alignments	0	0	0	2	0	0.05	0.03	0	1	0
tumour: UNCID_1139825.40c2be3f-f14a-4ab2-845a-2c1c174a4be7.sorted_genome_alignments	0	0	0	2	0	0.05	0.03	0	3	0
tumour: UNCID_1146899.80cfaf9d-f0aa-4a35-918a-2eaad05b3a5a.sorted_genome_alignments	0	0	0	0	0	0	0.02	0	2	0
normal: UNCID_1120251.b34ad5ac-c581-4747-88db-e2d52fa7e463.sorted_genome_alignments	0	0	0	1	0	0.03	0.02	0	4	0
tumour: UNCID_1126365.4dac7a33-db46-4815-8c6c-fb326959c741.sorted_genome_alignments	0	0	0	1	0	0.03	0.04	0	6	0
tumour: UNCID_1151622.03403807-a06f-4d79-ac2d-2d494d4fabee.sorted_genome_alignments	0	0	0	1	0	0.03	0.13	0	9	0
tumour: UNCID_1126390.a6b72c40-c921-4159-abad-b64e20619241.sorted_genome_alignments	0	0	0	2	0	0.05	0.02	0	0	0
tumour: UNCID_1150552.653e3eb4-ebdb-42d2-9479-a1ea8a43bdc5.sorted_genome_alignments	0	0	0	0	0	0	0.04	0	0	0
tumour: UNCID_1151604.f2563687-e055-41a8-8436-614fbad762d4.sorted_genome_alignments	0	0	0	0	0	0	0.03	0	0	0
normal: UNCID_1121760.61c8278b-4c06-4563-b1ac-97cceec76ca4.sorted_genome_alignments	0	0	0	2	0	0.05	0.01	0	0	0
tumour: UNCID_1148748.97b5ef6f-d621-4093-ab77-d60dcf706173.sorted_genome_alignments	0	0	0	1	0	0.03	0.01	0	0	0
tumour: UNCID_1160208.0507f62d-e776-4efb-bd51-dba9d74090bd.sorted_genome_alignments	0	0	0	1	0	0.03	0.03	0	1	0
tumour: UNCID_1156899.1873a785-0f15-40ef-a7c9-1799ab482338.sorted_genome_alignments	0	0	0	1	0	0.03	0.03	0	3	0
normal: UNCID_1127013.120bc298-f016-4c80-aa5f-a9006444942c.sorted_genome_alignments	0	0	0	1	0	0.03	0.01	0	3	0
tumour: UNCID_1174120.ce045098-cbfb-4c73-9bbe-6a1d677ae0b0.sorted_genome_alignments	0	0	0	3	0	0.08	0.12	0	2	0
tumour: UNCID_1154491.70633069-e9df-4fce-84df-6849f4b2693c.sorted_genome_alignments	0	0	0	5	0	0.03	0.07	0	5	0
tumour: UNCID_1144306.53f4d557-cad7-4367-9546-c10752cc6189.sorted_genome_alignments	0	0	0	0	0	0	0.09	0	6	0
tumour: UNCID_1147009.e074391d-348f-4f95-aad0-7f51c56b9696.sorted_genome_alignments	0	0	0	2	0	0.05	0.05	0	4	0
normal: UNCID_1131344.3078c384-b624-4f5a-ae36-fc896212e616.sorted_genome_alignments	0	0	0	2	0	0.03	0.03	0	7	0
tumour: UNCID_1142641.7a5bc56e-e787-4798-8c4d-ee792f9e3149.sorted_genome_alignments	0	0	0	1	0	0.03	0.03	0	1	0
tumour: UNCID_1154367.df95b9f5-437f-438d-89b4-7c556e79b616.sorted_genome_alignments	0	0	0	1	0	0.03	0.05	0	6	0
tumour: UNCID_1147939.1a99c4ba-6948-4054-96cd-62164ff4a6f0.sorted_genome_alignments	0	0	0	2	0	0.03	0.06	0	6	0
tumour: UNCID_1148558.de7eef02-1a8d-4a6a-9d87-e2b1430066e3.sorted_genome_alignments	0	0	0	0	0	0	0.02	0	2	0
normal: UNCID_1342551.69A8B5FD-7CA6-49D7-B16A-2BEBA16E40B1.sorted_genome_alignments	0	0	0	1	0	0.03	0.03	0	3	0
tumour: UNCID_1121562.354c08e2-61d3-4cfa-9d26-76d74dcfe44f.sorted_genome_alignments	0	0	0	0	0	0	0.01	0	0	0
tumour: UNCID_1177278.a2c80f8e-f08d-4574-90a0-f0651c0a9b1b.sorted_genome_alignments	0	0	0	0	0	0	0.02	0	0	0
tumour: UNCID_1126512.7bc7f99c-28d4-4b54-b9bd-53d5de00cab7.sorted_genome_alignments	0	0	0	1	0	0	0.04	0	6	0
tumour: UNCID_1126552.be8c1926-064b-4a2f-9345-e34f0dc78bff.sorted_genome_alignments	0	0	0	0	0	0	0.02	0	0	0
tumour: UNCID_1137685.b9a1f505-713e-4044-b76e-57134a4802f1.sorted_genome_alignments	0	0	0	0	0	0	0.02	0	1	0
tumour: UNCID_1308955.bb07b646-1dcc-4cf5-9aae-1df150e84a84.sorted_genome_alignments	0	0	0	0	0	0	0.02	0	1	0
tumour: UNCID_1169322.97168a1f-abf8-414b-af10-b63f5daa7023.sorted_genome_alignments	0	0	0	3	0	0.08	0.1	0	6	0
tumour: UNCID_1139981.9f440cd6-d55f-4cb6-a433-637ef1f9d38f.sorted_genome_alignments	0	0	0	1	0	0.03	0.02	0	0	0
tumour: UNCID_1150585.9fc55d1c-ecb6-4406-bf25-34f59a0dcfec.sorted_genome_alignments	0	0	0	0	0	0	0.05	0	3	0
tumour: UNCID_1151216.7953e62d-4871-4928-a2ba-a38c740134e1.sorted_genome_alignments	0	0	0	1	0	0.03	0.04	0	10	0
tumour: UNCID_1155086.edda9023-a8d9-45dc-af21-5bba663967e4.sorted_genome_alignments	0	0	0	2	0	0.05	0.15	0	9	0
tumour: UNCID_1138375.c791026a-9fda-47b4-86fd-9b5933325326.sorted_genome_alignments	0	0	0	0	0	0	0.02	0	3	0
normal: UNCID_1165270.b8499b28-1746-4ffd-a183-a765e6d290e3.sorted_genome_alignments	0	0	0	1	0	0.03	0.02	0	2	0
tumour: UNCID_1131902.844b3442-a740-4cb4-a1fb-b481c552cc88.sorted_genome_alignments	0	0	0	3	0	0.08	0.05	0	3	0
tumour: UNCID_1169113.2b0e2135-a1e4-4785-8b9f-b4cf7b36d938.sorted_genome_alignments	0	0	0	0	0	0	0.03	0	1	0
tumour: UNCID_1139931.c1190b96-b6cf-4cd5-8c4e-bc57d964a557.sorted_genome_alignments	0	0	0	2	0	0	0.06	0	10	0
tumour: UNCID_1147744.dce3de3e-f851-4859-a208-72e65d36ab3d.sorted_genome_alignments	0	0	0	0	0	0	0.01	0	1	0
tumour: UNCID_1123850.cb9d4717-15a8-4499-ae3b-e047e5c2926a.sorted_genome_alignments	0	0	0	0	0	0	0.01	0	3	0
tumour: UNCID_1255690.670eab31-e873-4404-bbff-1b427e7b80c1.sorted_genome_alignments	0	0	0	2	0	0.05	0.05	0	9	0
tumour: UNCID_1152976.efb01993-cfe4-4f01-b628-ee34fceb4a5e.sorted_genome_alignments	0	0	0	0	0	0	0.01	0	1	0
tumour: UNCID_1127198.141e15ac-1537-4182-9db5-ba2115cd93d6.sorted_genome_alignments	0	0	0	1	0	0.03	0.08	0	11	0
tumour: UNCID_1149741.6022db68-1e06-4974-b657-cd65aed560c4.sorted_genome_alignments	0	0	0	3	0	0.08	0.02	0	1	0
tumour: UNCID_1149185.09787ddc-336f-4a53-a687-339d90457085.sorted_genome_alignments	0	0	0	0	0	0	0.03	0	4	0
tumour: UNCID_1144726.4eb0c00d-595c-47ee-bcad-818c7723656d.sorted_genome_alignments	0	0	0	2	0	0.05	0.03	0	0	0
tumour: UNCID_1142601.b3ac6331-6c8f-4165-add7-482aadf7fa68.sorted_genome_alignments	0	0	0	3	0	0.08	0.07	0	10	0
tumour: UNCID_1166984.62de6863-5d60-473c-8e13-e300b0640ed7.sorted_genome_alignments	0	0	0	0	0	0	0.06	0	4	0
tumour: UNCID_1147471.08d85849-cda7-4709-a934-fdc586418d7f.sorted_genome_alignments	0	0	0	0	0	0	0.05	0	2	0
normal: UNCID_1167399.6136a15e-6c8f-44bc-85c2-c7cbf675cab0.sorted_genome_alignments	0	0	0	0	0	0	0.01	0	0	0
tumour: UNCID_1153597.0042b857-502f-4d8e-baac-845c1a9bb64b.sorted_genome_alignments	0	0	0	0	0	0	0.03	0	0	0
tumour: UNCID_1145498.2b721e04-5452-4b34-b3df-c6cdd04e87b1.sorted_genome_alignments	0	0	0	3	0	0.08	0.08	0	9	0
normal: UNCID_1171026.86c4b2fd-d034-469d-adfa-712055f30dc3.sorted_genome_alignments	0	0	0	1	0	0.03	0.02	0	4	0
tumour: UNCID_1182674.5cf8f64b-a9f4-4903-9e24-5d0be19e5d44.sorted_genome_alignments	0	0	0	1	0	0.03	0.07	0	1	0
tumour: UNCID_1147722.f7e26041-2b2f-45ea-8da9-5a0d5bf25781.sorted_genome_alignments	0	0	0	0	0	0	0.02	0	3	0
tumour: UNCID_1151794.3d0d24de-c3b4-4396-bfb1-2c8c2788cf0c.sorted_genome_alignments	0	0	0	1	0	0.03	0.07	0	6	0
normal: UNCID_1126470.2147e537-16f0-4bc3-a87f-572f8dcb9191.sorted_genome_alignments	0	0	0	0	0	0	0.01	0	0	0
tumour: UNCID_1127147.78e00469-0dd6-490e-93f1-068b9a386839.sorted_genome_alignments	0	0	0	0	0	0	0.03	0	2	0
normal: UNCID_1167978.452bf9da-c065-4d95-8272-adce3684a9e9.sorted_genome_alignments	0	0	0	0	0	0	0.02	0	4	0
normal: UNCID_1123787.3610639e-d947-446f-8483-86be65c80ed3.sorted_genome_alignments	0	0	0	1	0	0.03	0.04	0	5	0
tumour: UNCID_1337037.fa462e79-c5a4-4ddc-b3e6-32e8adcdd80c.sorted_genome_alignments	0	0	0	0	0	0	0.04	0	2	0
tumour: UNCID_1151571.491c6c41-d1c5-4be7-bb7c-9df7275aa388.sorted_genome_alignments	0	0	0	0	0	0	0.02	0	1	0
tumour: UNCID_1140497.32cfb4f4-1de9-4937-8cfa-dc6c37081583.sorted_genome_alignments	0	0	0	0	0	0	0.03	0	3	0
tumour: UNCID_1674525.e2d7656c-0d06-427c-998c-c26ba4a1def4.sorted_genome_alignments	0	0	0	2	0	0.05	0	0	0	0
tumour: UNCID_1146955.85845e8c-e9d7-43c4-8dfc-d7fb0cf85ac5.sorted_genome_alignments	0	0	0	0	0	0	0.04	0	7	0
tumour: UNCID_1139214.4d12d021-3673-4e14-9fd9-033f811f87da.sorted_genome_alignments	0	0	0	0	0	0	0.02	0	3	0
normal: UNCID_1120154.922b7051-1447-4e8d-9343-c5521ee45346.sorted_genome_alignments	0	0	0	3	0	0.05	0.04	0	7	0
tumour: UNCID_1154804.3ea9e7f1-39af-4089-b1c0-3c62db4e3102.sorted_genome_alignments	0	0	0	0	0	0	0.06	0	4	0
tumour: UNCID_1146575.34b7764e-748a-415c-84b5-c45d0932e642.sorted_genome_alignments	0	0	0	1	0	0.03	0.03	0	1	0
tumour: UNCID_1175972.08c54c9c-195c-4754-83af-a97544d0eb12.sorted_genome_alignments	0	0	0	1	0	0.03	0.03	0	2	0
tumour: UNCID_1137313.b12c9095-55c7-4add-9e22-3d65eeef2040.sorted_genome_alignments	0	0	0	2	0	0.03	0.08	0	8	0
tumour: UNCID_1137662.104213ad-3ec6-4a24-9760-72333b6c2c22.sorted_genome_alignments	0	0	0	0	0	0	0.1	0	9	0
tumour: UNCID_1169087.c88b614b-811e-42f9-86e3-10909ced98e7.sorted_genome_alignments	0	0	0	1	0	0.03	0.1	0	5	0
tumour: UNCID_1137092.222a566c-2bad-4b47-97dc-ca1f60a9a981.sorted_genome_alignments	0	0	0	1	0	0.03	0	0	0	0
tumour: UNCID_1126909.e55bc0c9-ee0f-4efb-8024-3baed3c24080.sorted_genome_alignments	0	0	0	2	0	0.05	0.06	0	2	0
tumour: UNCID_1147071.f8fd0762-44b8-41ff-9c1a-ff688497e312.sorted_genome_alignments	0	0	0	0	0	0	0.03	0	0	0
tumour: UNCID_1509392.1ee60bda-48df-4288-90cb-480fbfbc5d50.sorted_genome_alignments	0	0	0	3	0	0.08	0.08	0	2	0
tumour: UNCID_1131498.9e30b9ee-391d-40d9-8eba-de47656f3629.sorted_genome_alignments	0	0	0	3	0	0.08	0.04	0	4	0
tumour: UNCID_1127485.d448433c-3c4b-4371-b749-f96af8da2237.sorted_genome_alignments	0	0	0	5	0	0.11	0.12	0	23	0
tumour: UNCID_1171920.31ff1045-fdc1-4b02-ae0e-880f652adb31.sorted_genome_alignments	0	0	0	1	0	0.03	0.04	0	6	0
tumour: UNCID_1123289.542bb107-1b0c-4ace-834d-9e32ed82429c.sorted_genome_alignments	0	0	0	5	0	0.14	0.07	0	5	0
tumour: UNCID_1127265.69f0bc59-c026-40e2-a3b6-88fcde091a82.sorted_genome_alignments	0	0	0	0	0	0	0.06	0	1	0
tumour: UNCID_1144166.1d6480da-a470-4726-8bc4-57fa30799a15.sorted_genome_alignments	0	0	0	3	0	0.08	0.16	0	6	0
tumour: UNCID_1138093.71b60d53-513c-4da5-b095-39f913bd4f11.sorted_genome_alignments	0	0	0	0	0	0	0.04	0	6	0
tumour: UNCID_1161077.87bdfb78-8690-4569-ba85-592cd2390c24.sorted_genome_alignments	0	0	0	0	0	0	0.04	0	1	0
tumour: UNCID_1157052.95bcf18b-40bf-4a20-82bf-727c7bb2a8c2.sorted_genome_alignments	0	0	0	1	0	0.03	0.04	0	0	0
tumour: UNCID_1167270.7b33b321-fe4b-4296-91bc-53bac35828e5.sorted_genome_alignments	0	0	0	0	0	0	0.02	0	1	0
tumour: UNCID_1151023.f33b0a48-706b-4fd8-b8b3-0a9f625bd0c0.sorted_genome_alignments	0	0	0	0	0	0	0.04	0	4	0
tumour: UNCID_1148903.224cbe13-ebf8-41eb-ab1c-1d6792a66774.sorted_genome_alignments	0	0	0	0	0	0	0.02	0	0	0
tumour: UNCID_1131843.5aaf8edc-5d66-4099-824b-f4e06827ad12.sorted_genome_alignments	0	0	0	0	0	0	0.08	0	7	0
tumour: UNCID_1166654.2877059f-b560-413b-b8be-40d9fde8fbcf.sorted_genome_alignments	0	0	0	0	0	0	0.18	0	12	0
normal: UNCID_1077780.82f3157c-09cc-40d7-872e-59f82f5f31f4.sorted_genome_alignments	0	0	0	0	0	0	0.03	0	7	0
tumour: UNCID_1172149.79d7a589-60bd-4b4a-89c1-d557fe24c733.sorted_genome_alignments	0	0	0	3	0	0.05	0.24	0	12	0
tumour: UNCID_1151787.3850a348-8e53-497d-8e06-680672b19557.sorted_genome_alignments	0	0	0	0	0	0	0.03	0	3	0
tumour: UNCID_1152205.6fcf4a82-7687-4a9b-bae9-9dabff66aca8.sorted_genome_alignments	0	0	0	3	0	0.08	0.06	0	2	0
tumour: UNCID_1167437.b1ecc303-eb55-436f-9629-cdac63bde297.sorted_genome_alignments	0	0	0	0	0	0	0.04	0	3	0
tumour: UNCID_1147729.5b92fd62-9fec-4b18-b7c3-50c88fa0d464.sorted_genome_alignments	0	0	0	0	0	0	0.01	0	0	0
tumour: UNCID_1153033.600db536-d7c5-4cfa-bb80-fcc269b96b8c.sorted_genome_alignments	0	0	0	3	0	0.05	0.05	0	13	0
tumour: UNCID_1138591.0ef00203-8a0a-4d04-aa1e-c1164958d8ec.sorted_genome_alignments	0	0	0	2	0	0.05	0.18	0	6	0
tumour: UNCID_1150759.dc2ddb88-79d7-44b2-a770-a5f7dde21e3c.sorted_genome_alignments	0	0	0	2	0	0.05	0.06	0	4	0
normal: UNCID_1131593.d40f0f2c-4acf-4ea6-b344-1eca23f50fa6.sorted_genome_alignments	0	0	0	0	0	0	0.02	0	4	0
tumour: UNCID_1144002.c1dc3f35-324b-4a69-b32c-24652ccf9e3a.sorted_genome_alignments	0	0	0	2	0	0.03	0.12	0	4	0
tumour: UNCID_1171867.de1cdf25-62e6-41c0-b1c8-257175519041.sorted_genome_alignments	0	0	0	1	0	0	0.06	0	9	0
tumour: UNCID_1137999.48188b57-1f05-43dc-b8d4-a422c4f443a9.sorted_genome_alignments	0	0	0	1	0	0	0.03	0	3	0
tumour: UNCID_1338780.aaec0cbc-a493-48f4-9cc7-32629880ee24.sorted_genome_alignments	0	0	0	1	0	0.03	0.07	0	5	0
tumour: UNCID_1155841.9b54f75f-80eb-441d-83ca-5ae1d00bdfa9.sorted_genome_alignments	0	0	0	0	0	0	0.02	0	0	0
tumour: UNCID_1127574.43326f71-c61c-410b-af4b-c71a054e27c9.sorted_genome_alignments	0	0	0	3	0	0.05	0.1	0	14	0
tumour: UNCID_1143133.d96863aa-33a8-43bf-a9b5-589de1e9cf44.sorted_genome_alignments	0	0	0	12	0	0.32	0.34	0	11	0
tumour: UNCID_1258607.9543095d-b05b-43e0-8b8d-74bd916b510b.sorted_genome_alignments	0	0	0	0	0	0	0.07	0	6	0
tumour: UNCID_1148726.3389d4b9-0190-4a69-a647-a6d53e3c96be.sorted_genome_alignments	0	0	0	1	0	0.03	0.02	0	2	0
tumour: UNCID_1147890.29ac13ea-a350-42e9-a3eb-024c537ead94.sorted_genome_alignments	0	0	0	1	0	0.03	0.02	0	1	0
tumour: UNCID_1291919.b6ed3dfa-4d81-4e5c-9c1a-166894f92752.sorted_genome_alignments	0	0	0	0	0	0	0.02	0	4	0
tumour: UNCID_1153396.0b3c65ed-ff55-45c9-b6a3-dd3a596a0271.sorted_genome_alignments	0	0	0	5	0	0.14	0.06	0	1	0
tumour: UNCID_1124194.59783c67-6446-44c1-b9b3-505470f54c82.sorted_genome_alignments	0	0	0	3	0	0.05	0.06	0	9	0
tumour: UNCID_1170484.72d79574-45e1-453a-bc95-a2dca1d3e251.sorted_genome_alignments	0	0	0	2	0	0.05	0.04	0	2	0
