# Supplementary material for: Validation of predicted mRNA splicing mutations using high-throughput transcriptome data
Source: F1000Res. 2014 Apr 7;3:8. Originally published 2014 Jan 13. [Version 2] doi: 10.12688/f1000research.3-8.v2 (PMC3983938; doi:10.12688/f1000research.3-8.v2)
Supplement: Input, output, and explanatory files for Veridical — VeridicalOutExample.xls: contains the output for the variant within RAD54L, along with descriptions of the terms used and the output format. all.vin: contains the full set of input variants for Veridical used in this paper. allTumoursBAMFileList.txt: The list of BAM files for the RNASeq data of the breast tumour samples analyzed. This contains TCGA file UUIDs, followed by a slash, followed by the file names themselves. allNormalsBAMFileList.txt: The list of BAM files for the RNASeq data of the normal samples corresponding to these tumors. This contains TCGA file UUIDs, followed by a slash, followed by the file names themselves. all.vout: The full Veridical output produced when running Veridical with all.vin. [file f1000research-3-4148-s0000.tgz › all.vin]

Chromosome	Splice_site_coordinate	Strand	Ri-initial	Ri-final	?Ri	Type	Gene_Name	Location	Location_Type	Loc._Rel._to_exon	Dist._from_nearest_nat._site	Loc._of_nearest_nat._site	Ri_of_nearest_nat._site	Cryptic_Ri_relative_to_nat.	rsID_if_available	Average_heterozygosity	Variant_coordinate	Input_variant	Input_ID	RNASeqDirectory_ID		RNA_Seq_BAM_ID_KEY
chr10	89711874	+	12.09	-2.62	-14.71	ACCEPTOR	PTEN	NATURALSITE	.	.	.	.	.	.	.	.	89711873	A/G	StrelkaAnalysis_TCGA-B6-A0IB-10A-01W-A055-09_IlluminaGA-DNASeq_exome_TCGA-B6-A0IB-01A-11W-A050-09_IlluminaGA-DNASeq_exome_1-4641-68712	363a1f3b-da03-45c0-b9c0-544f875d64e7	UNCID_1147033.9857acef-08eb-43d6-b086-4b513e23753a.sorted_genome_alignments.bam
chr12	83359524	+	1.74	-1.27	-3.01	DONOR	TMTC2	NATURALSITE	.	.	.	.	.	.	.	.	83359523	G/A	StrelkaAnalysis_TCGA-A8-A09A-10A-01W-A062-09_IlluminaGA-DNASeq_exome_TCGA-A8-A09A-01A-11W-A019-09_IlluminaGA-DNASeq_exome-6317-120475	03765e35-13ff-457e-ab6c-6d01cf50e4e6	UNCID_1151507.7b1992b8-781d-49cc-a600-4bee56bcf1b5.sorted_genome_alignments.bam
chr5	162905689	+	12.83	10.67	-2.16	ACCEPTOR	HMMR	NATURALSITE	.	.	.	.	.	.	.	.	162905690	G/T	StrelkaAnalysis_TCGA-A8-A085-10A-01W-A021-09_IlluminaGA-DNASeq_exome_TCGA-A8-A085-01A-11W-A019-09_IlluminaGA-DNASeq_exome-5937-112322	866b289b-b087-4523-910d-6da6d2aff5ca	UNCID_1110583.4be8001c-c6a2-420c-8761-93469a6a7904.sorted_genome_alignments.bam
chr1	985376	+	-2.24	4.79	7.03	DONOR	AGRN	CRYPTICSITE	EXONIC	.	42	985418	3.34	GREATER	rs113020870	0	985377	C/T	TumourNormalPair149	TCGA-A8-A0AB-01A-11W-A050-09	TCGA-A8-A0AB-10A-01W-A055-09	2ea86fc1-01e7-45fe-9c4e-8ec40869498a	UNCID_1155745.83fe3d7b-6905-49ea-bbc8-ea9c468004f6.sorted_genome_alignments.bam
chr1	46726895	+	13.4	14.84	1.44	ACCEPTOR	RAD54L	CRYPTICSITE	INTRONIC	5'-FLANKING	37	46726932	9.44	GREATER	rs61239976	0	46726876	G/T	StrelkaAnalysis_TCGA-BH-A0HB-10A-01W-A071-09_HOLD_QC_PENDING_IlluminaGA-DNASeq_exome_TCGA-BH-A0HB-01A-11W-A071-09_HOLD_QC_PENDING_IlluminaGA-DNASeq_exome-29410-8195,StrelkaAnalysis_TCGA-BH-A0DK-10A-01W-A071-09_HOLD_QC_PENDING_IlluminaGA-DNASeq_exome_TCGA-BH-A0DK-01A-21W-A071-09_HOLD_QC_PENDING_IlluminaGA-DNASeq_exome-14894-47839,StrelkaAnalysis_TCGA-A8-A0A4-10A-01W-A021-09_IlluminaGA-DNASeq_exome_TCGA-A8-A0A4-01A-11W-A019-09_IlluminaGA-DNASeq_exome-8625-77057,StrelkaAnalysis_TCGA-A8-A07O-10A-01W-A021-09_IlluminaGA-DNASeq_exome_TCGA-A8-A07O-01A-11W-A019-09_IlluminaGA-DNASeq_exome-9871-110003,StrelkaAnalysis_TCGA-A8-A083-10A-01W-A021-09_IlluminaGA-DNASeq_exome_TCGA-A8-A083-01A-21W-A019-09_IlluminaGA-DNASeq_exome-13694-112129,StrelkaAnalysis_TCGA-A8-A08T-10A-01W-A021-09_IlluminaGA-DNASeq_exome_TCGA-A8-A08T-01A-21W-A019-09_IlluminaGA-DNASeq_exome-27081-116178	25923ab1-48f0-46ab-85cf-8b602d6f3a56,22ad9cd1-f632-4c0a-b115-1d41bccc9dd8,673cde9a-3604-4910-8d38-800e418a6a18,31270288-97db-4c05-b83e-27c74b54b0bf,43f0b974-dccc-428c-b068-0c264d7165fe,94be4a3f-4fdb-4029-97c1-756619873f94	UNCID_1147914.67b214bc-ac5f-4993-9907-fe0e0398d4ed.sorted_genome_alignments.bam,UNCID_1147822.fef221ff-634b-4188-92cf-5723b9a3c04d.sorted_genome_alignments.bam,UNCID_1153348.d9d0e575-bca2-45e6-9df3-fb6fee59ccd9.sorted_genome_alignments.bam,UNCID_1111124.0b743ba9-a340-46a0-9276-a5ddd3ee69d6.sorted_genome_alignments.bam,UNCID_1675025.72b7ab0e-81e0-4385-8125-5146243e21ac.sorted_genome_alignments.bam,UNCID_1156738.ed6ebb15-1401-49e0-be9a-e1391e84b374.sorted_genome_alignments.bam
