# Supplementary material for: Validation of predicted mRNA splicing mutations using high-throughput transcriptome data
Source: F1000Res. 2014 Apr 7;3:8. Originally published 2014 Jan 13. [Version 2] doi: 10.12688/f1000research.3-8.v2 (PMC3983938; doi:10.12688/f1000research.3-8.v2)
Supplement: Input, output, and explanatory files for Veridical — VeridicalOutExample.xls: contains the output for the variant within RAD54L, along with descriptions of the terms used and the output format. all.vin: contains the full set of input variants for Veridical used in this paper. allTumoursBAMFileList.txt: The list of BAM files for the RNASeq data of the breast tumour samples analyzed. This contains TCGA file UUIDs, followed by a slash, followed by the file names themselves. allNormalsBAMFileList.txt: The list of BAM files for the RNASeq data of the normal samples corresponding to these tumors. This contains TCGA file UUIDs, followed by a slash, followed by the file names themselves. all.vout: The full Veridical output produced when running Veridical with all.vin. [file f1000research-3-4148-s0000.tgz › allTumorsBAMFileList.txt]

8b095eea-7f86-4b47-b73f-da3a2226f7c8/UNCID_1137829.1f7762ae-94bf-4ab4-a6d6-7fe57b1e1e99.sorted_genome_alignments.bam
27000bff-f49e-4637-887b-3583c25acfd1/UNCID_1154367.df95b9f5-437f-438d-89b4-7c556e79b616.sorted_genome_alignments.bam
66767750-4b9d-4829-898b-2a2c9e556acf/UNCID_1152332.76cbecbe-22ef-479a-9306-2f09e1d87757.sorted_genome_alignments.bam
ed59459b-365c-4d46-a8b9-beb4af48bf1e/UNCID_1161077.87bdfb78-8690-4569-ba85-592cd2390c24.sorted_genome_alignments.bam
7cee9b57-e244-44dc-980b-30de10a73282/UNCID_1259266.cc92e983-2367-4353-ac01-88851fd0f71e.sorted_genome_alignments.bam
835766e5-6273-45e8-821d-499e94d5b8b9/UNCID_1126490.a8a7a335-8e21-4f24-b48b-8764caa21329.sorted_genome_alignments.bam
ed746dc2-4b76-40a6-b911-20cd58b99233/UNCID_1156987.9560e482-cb14-4456-b9a6-d2ac12f96a4f.sorted_genome_alignments.bam
6d9c21d8-aa4a-44c4-9407-2f680a08891a/UNCID_1155522.95b5d7ca-4078-4af9-ac6b-4ed1c3cd9c60.sorted_genome_alignments.bam
cde5bc87-6202-4c51-b561-8d948f328552/UNCID_1119704.cffc0fe5-533f-46f8-a54a-2e09c392767d.sorted_genome_alignments.bam
aa3f5f1a-4363-43a7-be29-a37a0bdd184f/UNCID_1126365.4dac7a33-db46-4815-8c6c-fb326959c741.sorted_genome_alignments.bam
c2831502-773b-4135-a8c4-d8d7648d03e3/UNCID_1168851.bd51f90a-ec67-4a7d-87bf-9d85acd65d51.sorted_genome_alignments.bam
13c20a25-39bd-4263-a29e-cc3ce4a492fb/UNCID_1673092.cbb45082-6d4e-4457-b023-52f9372ae053.sorted_genome_alignments.bam
fde0f3c2-c9db-4a98-89f9-53685c482160/UNCID_1143448.f0c59856-0421-46e3-a2f9-e17f0f267930.sorted_genome_alignments.bam
fe63340a-2a0f-492d-87b9-7ac215aa5da7/UNCID_1146575.34b7764e-748a-415c-84b5-c45d0932e642.sorted_genome_alignments.bam
2c576930-045f-4b0b-b18c-bfc1f4d389ce/UNCID_1149318.38e26122-c473-41c1-afb0-cd3b9096e9f4.sorted_genome_alignments.bam
f83bcc29-e321-4349-ac60-b1364b994e3c/UNCID_1166781.5a269a43-59a4-4718-878e-1086a07b13ee.sorted_genome_alignments.bam
426fe3ef-f6dc-453d-96af-ea5d5fd8465d/UNCID_1145498.2b721e04-5452-4b34-b3df-c6cdd04e87b1.sorted_genome_alignments.bam
f8efaf01-3d92-4441-a011-3a2977c4a87b/UNCID_1145807.2d4b31ad-8790-426a-965b-25b74293156c.sorted_genome_alignments.bam
b931f987-d4b7-4b2c-a32e-0ad437d1665c/UNCID_1157033.0e6447b4-6e63-4420-bfa8-5b1d711d90fc.sorted_genome_alignments.bam
948e91d9-e858-4ee4-b109-aedc7a11c0a5/UNCID_1148622.28f9b0d6-8b8f-4dd6-8a7d-73cdd374a825.sorted_genome_alignments.bam
743b4c96-308d-495a-a759-4f1bfa0028db/UNCID_1147145.0172d30c-287c-4f3e-b70c-5760c6dccb7c.sorted_genome_alignments.bam
7d01a8b7-29fb-41ae-b605-16a0bda8d4ee/UNCID_1166981.7002615e-435b-4631-bb5b-e4b7532a143a.sorted_genome_alignments.bam
7d90c0c3-a30e-4214-9ee0-862570e8291a/UNCID_1148937.7c7b9232-aadf-476f-b9c7-2fdd67efe1e7.sorted_genome_alignments.bam
17048a4c-de9c-43b9-aa6e-6ee727e67719/UNCID_1147474.827431d3-e25a-45b6-9b0f-5732501e2a5b.sorted_genome_alignments.bam
d49089f5-c148-4e93-9655-418fa3ae0e79/UNCID_1174120.ce045098-cbfb-4c73-9bbe-6a1d677ae0b0.sorted_genome_alignments.bam
db311d54-8dc9-43ae-a2d2-e3d75c76794f/UNCID_1127283.d31b476c-c047-4e5f-a0cb-eff1065f0121.sorted_genome_alignments.bam
8b610d2c-6cf7-4f25-b4f6-da0cd5f36080/UNCID_1168652.dc131436-aa38-4601-a42e-e3ad746d5be3.sorted_genome_alignments.bam
054be780-5d9c-4301-abea-767f029495e2/UNCID_1171920.31ff1045-fdc1-4b02-ae0e-880f652adb31.sorted_genome_alignments.bam
545c799d-6416-40a2-86e0-a132ed4885b3/UNCID_1160208.0507f62d-e776-4efb-bd51-dba9d74090bd.sorted_genome_alignments.bam
e3940a8e-3529-4965-8eff-1ccecfd8be24/UNCID_1156016.877adc79-0651-4140-bb6a-876162733bf3.sorted_genome_alignments.bam
b67bb35c-7605-4d63-a237-899348c36a78/UNCID_1122913.6722de75-5d6d-4b1d-a961-856ec5bd12f1.sorted_genome_alignments.bam
dbb3d367-5235-4e7d-8170-314a1fd6bb24/UNCID_1131498.9e30b9ee-391d-40d9-8eba-de47656f3629.sorted_genome_alignments.bam
9aabaa49-be24-4ee8-9d13-01de91354202/UNCID_1126794.a4754430-f713-4aeb-998c-0f470a5549d1.sorted_genome_alignments.bam
820f871d-3b39-4493-a44c-cf625178f174/UNCID_1151489.d6b8993f-e850-47a9-842d-ef6173866780.sorted_genome_alignments.bam
d26a25ea-1603-48c5-8729-2403186249c8/UNCID_1155841.9b54f75f-80eb-441d-83ca-5ae1d00bdfa9.sorted_genome_alignments.bam
1caac121-32ed-49e6-b2c8-1de63272f399/UNCID_1160510.b36b5a17-972f-442a-84a0-469099a619ec.sorted_genome_alignments.bam
4559bf70-dc6e-45b2-a64c-aaf237dd8296/UNCID_1148190.e637db43-508a-4a37-92e4-eea96b35b65b.sorted_genome_alignments.bam
d3b6a0bc-184a-4535-9e7f-545675adb048/UNCID_1314025.4543cecd-6333-473b-b5ce-96d33ab47706.sorted_genome_alignments.bam
f5cbb8c7-bf34-4d42-8042-711e97653ded/UNCID_1147744.dce3de3e-f851-4859-a208-72e65d36ab3d.sorted_genome_alignments.bam
f788a8dd-2a9f-4790-9359-07c189592a4e/UNCID_1160213.3d3d2beb-8c6f-45d0-bde3-12a68dbd5317.sorted_genome_alignments.bam
63304b49-d6ed-472f-8f7a-f5fba207b58b/UNCID_1167421.330bf4ac-9ed5-4bd1-93d0-f89b4f52bc19.sorted_genome_alignments.bam
53dcbacd-2610-42d8-8a6d-b6f0297f6c25/UNCID_1155532.0c74bde4-0411-4cfd-9c60-d8eaf8a09629.sorted_genome_alignments.bam
71176275-e49a-4062-9d70-a73f32f02f32/UNCID_1137719.2738d02e-ac2a-4d26-beb6-794f3e11cf88.sorted_genome_alignments.bam
dc06e522-36bd-4de5-9315-1dda12c13362/UNCID_1156899.1873a785-0f15-40ef-a7c9-1799ab482338.sorted_genome_alignments.bam
03765e35-13ff-457e-ab6c-6d01cf50e4e6/UNCID_1151507.7b1992b8-781d-49cc-a600-4bee56bcf1b5.sorted_genome_alignments.bam
4c9289e0-378e-4293-877c-e12d207f384e/UNCID_1079215.52ff562f-6a13-435a-acab-16a064633b1d.sorted_genome_alignments.bam
d2948cbc-5aac-4e0c-aa76-cc5823273fa7/UNCID_1137252.6223244a-ed38-46b5-8e65-cc8e4926c809.sorted_genome_alignments.bam
44417ab2-ba68-4926-949e-4ce971e607b2/UNCID_1131943.6a345a9e-8173-4c9e-972d-df0b154c97b0.sorted_genome_alignments.bam
c183de8a-3be1-4c78-8e70-eb4b01eaa935/UNCID_1174439.77daa4a6-93c2-4455-a173-ead372d92010.sorted_genome_alignments.bam
7acf085b-0ea6-4a4b-b596-a8c1478229f1/UNCID_1142641.7a5bc56e-e787-4798-8c4d-ee792f9e3149.sorted_genome_alignments.bam
7f8a6673-8c02-4de6-ac91-2852cf1cd423/UNCID_1148306.b605d803-523b-46e6-b656-7d9888d306cc.sorted_genome_alignments.bam
95f9d60b-9e11-490d-b22f-04e6ea8d3be6/UNCID_1156233.f97f68be-6838-455c-91bf-7549543a82c3.sorted_genome_alignments.bam
75c6089f-7c22-4d7c-b590-56df7e444556/UNCID_1155086.edda9023-a8d9-45dc-af21-5bba663967e4.sorted_genome_alignments.bam
ee497024-a429-4c97-9e91-15ca64cb9cbc/UNCID_1148010.7abad802-817a-4d95-b022-f21cc4b1d9bc.sorted_genome_alignments.bam
fa711abb-2bd2-4cc3-a12f-469af8f08db1/UNCID_1129979.2aa34033-a6f5-45a8-833b-b433352e58ba.sorted_genome_alignments.bam
013f835b-bf19-41cf-86ab-eabb2e8b550b/UNCID_1133365.e042ea6d-3204-41a7-9811-25f4ac0c3558.sorted_genome_alignments.bam
125ab840-ebc2-4d8c-abce-9f9948ae0fa1/UNCID_1151346.229ebbe9-4dc8-434f-998c-fc0660cd2b00.sorted_genome_alignments.bam
7a11c3ff-ea70-4c30-af86-d95b54b802e6/UNCID_1673868.1462b0a9-6467-4977-aea7-006ea3f5109e.sorted_genome_alignments.bam
a0c906ba-1eda-4cb9-9afb-f7f1d416f07f/UNCID_1152577.1766e42e-f8cf-447d-a694-3999a1fec43a.sorted_genome_alignments.bam
d3869536-66c0-43c5-979e-14036f90c2ea/UNCID_1182674.5cf8f64b-a9f4-4903-9e24-5d0be19e5d44.sorted_genome_alignments.bam
d9d214a1-cf97-4bcc-9574-2b6bdd7c4d70/UNCID_1143964.5d033f3f-b22f-4d10-b39b-0bae2b4db5be.sorted_genome_alignments.bam
cac552c8-0119-4f8e-957e-0304cccb675b/UNCID_1674392.7509b7dc-18cc-4430-ad93-fa598fc97330.sorted_genome_alignments.bam
2ea86fc1-01e7-45fe-9c4e-8ec40869498a/UNCID_1155745.83fe3d7b-6905-49ea-bbc8-ea9c468004f6.sorted_genome_alignments.bam
5fcd7680-a25f-478c-9342-922360cdcf3d/UNCID_1126448.46262a6c-8a11-4bb9-8851-8b6e44c95288.sorted_genome_alignments.bam
81f28c04-ffff-4a34-a56c-4a4758de0601/UNCID_1126125.a88e6892-93fe-451f-9b7e-f6fe260ba9af.sorted_genome_alignments.bam
9d3f563c-93de-411d-ab0a-406e8333c958/UNCID_1147722.f7e26041-2b2f-45ea-8da9-5a0d5bf25781.sorted_genome_alignments.bam
fe5789cf-b089-442d-9da6-33325f388a6e/UNCID_1148590.8fb338fe-ffa8-45c2-857b-f713d1935330.sorted_genome_alignments.bam
0767b023-6458-44da-b40d-eb71e297ff08/UNCID_1137872.4d28bcbc-dbdd-46f8-9329-49f359480a97.sorted_genome_alignments.bam
3f0f927c-0904-496a-9ec8-4acebc54ce82/UNCID_1147909.b62f3825-9634-4252-b841-4c455a007353.sorted_genome_alignments.bam
a94e853d-37e2-4c12-9843-7b618aae5031/UNCID_1148683.30fad3cd-09a5-4867-9d18-a940041a2b60.sorted_genome_alignments.bam
61874605-7e5e-4e2e-a123-d10ab7d945c3/UNCID_1177380.0e2a3a2c-173a-43b8-bd7d-0c09dfa8a2ae.sorted_genome_alignments.bam
2479b89d-e4cc-496c-93ce-7952bf3c8425/UNCID_1142680.299add94-3b97-41a6-9fd4-c572f88982d5.sorted_genome_alignments.bam
8a111d11-daad-4990-aa69-c0ceaefe0fc2/UNCID_1127198.141e15ac-1537-4182-9db5-ba2115cd93d6.sorted_genome_alignments.bam
543b73cd-85dd-4d7a-a115-b9cd4fd007fd/UNCID_1139834.1e59ea3f-36fa-4860-8c28-87b4b09075ec.sorted_genome_alignments.bam
5ce265cf-9856-4815-9714-7ad08e86050f/UNCID_1132907.5162ef6d-6978-4ff7-b385-a59325cefe17.sorted_genome_alignments.bam
a928428f-168d-4c34-9e14-763fdcc50fdf/UNCID_1137999.48188b57-1f05-43dc-b8d4-a422c4f443a9.sorted_genome_alignments.bam
8d31d8ec-4f9b-4041-b145-29826610ef8f/UNCID_1121652.994c96ec-ea0a-4741-8fef-53cdbfe28cfa.sorted_genome_alignments.bam
3de1e2d8-6d3f-4b1a-9460-f0b027c37c4a/UNCID_1142601.b3ac6331-6c8f-4165-add7-482aadf7fa68.sorted_genome_alignments.bam
ab423139-d5f5-44d8-b110-5075fbf1e801/UNCID_1151487.b5eeba4f-8e46-4084-9054-961ea524cf72.sorted_genome_alignments.bam
ed7d38c7-b248-4985-a443-0796a393bcb2/UNCID_1127485.d448433c-3c4b-4371-b749-f96af8da2237.sorted_genome_alignments.bam
d97faaf2-f00b-4208-887c-f2085740eebb/UNCID_1674525.e2d7656c-0d06-427c-998c-c26ba4a1def4.sorted_genome_alignments.bam
f546f12f-7fca-42dd-b2a6-84180e79f8d6/UNCID_1170251.b713c549-0c1f-4c64-bffd-a3b5b693d5a6.sorted_genome_alignments.bam
7a3c2778-30b5-41a5-aaf2-dd75217b6ed5/UNCID_1135012.ca71ca96-cbb7-4eab-9487-251dda34e107.sorted_genome_alignments.bam
3d594bad-c777-46d7-a10e-d343d8356589/UNCID_1151023.f33b0a48-706b-4fd8-b8b3-0a9f625bd0c0.sorted_genome_alignments.bam
1af5c400-c339-4643-aa1d-dba66a690b1b/UNCID_1147645.a77173cb-3e81-4957-a76f-18824d5e06dd.sorted_genome_alignments.bam
22ecb41c-ea05-4aef-83c0-f53b6e88d562/UNCID_1144726.4eb0c00d-595c-47ee-bcad-818c7723656d.sorted_genome_alignments.bam
35fc1f17-8795-44e0-83b0-5b6ff4d47bf5/UNCID_1128101.49c4166c-701a-4f53-8968-99aec3347214.sorted_genome_alignments.bam
de8bc4f6-6535-4dfd-9edf-2fc6448b1e94/UNCID_1121562.354c08e2-61d3-4cfa-9d26-76d74dcfe44f.sorted_genome_alignments.bam
d32ad730-dbbf-465e-b8d2-faf671b50817/UNCID_1127109.3491d44a-675b-4510-8699-2ee83f960d02.sorted_genome_alignments.bam
3ed4309c-8fbe-4997-a1d5-afe4191a2874/UNCID_1120271.5969d3bb-19fb-4bda-9483-db4791257b95.sorted_genome_alignments.bam
c0a32ade-3ae3-48aa-9e29-0416a9f68f84/UNCID_1147861.00ee8acd-0841-4c85-a99a-8966a6828dd7.sorted_genome_alignments.bam
050d12f1-e925-45ef-93a0-fee52272f1fc/UNCID_1154491.70633069-e9df-4fce-84df-6849f4b2693c.sorted_genome_alignments.bam
9505c3a4-d3cb-48dc-9c1f-2b813c314ee0/UNCID_1141369.5cd42d4a-5971-4a01-8c10-99321105a864.sorted_genome_alignments.bam
16557086-ffa0-4652-96ce-4f260ea9279f/UNCID_1126251.ad602633-fdd7-4bf1-b3ac-e1c8e0a02934.sorted_genome_alignments.bam
584b19af-9556-456c-ace6-24574f8131a4/UNCID_1719046.0584b467-a0f7-45fd-9948-9a01318d34bd.sorted_genome_alignments.bam
343339cb-7ff5-46c8-bef5-5fd24e238693/UNCID_1673532.ae97b841-ddef-4bed-81ac-0b91627c4ef3.sorted_genome_alignments.bam
b7386ffc-5f04-4889-8959-0a209a668b8d/UNCID_1146716.4aac7c40-db6b-4648-a82a-7bf397de913a.sorted_genome_alignments.bam
75df95b6-53a0-4b5b-87ba-68625c9cb28e/UNCID_1673338.8af4a557-aebf-44ac-8ed5-b8b7b10ed24e.sorted_genome_alignments.bam
9cb724ab-6dc2-40bc-bcc7-268676832570/UNCID_1154560.67e019fc-65c4-4274-a0f7-5a92f0f87bba.sorted_genome_alignments.bam
886f8116-ee78-4c50-a697-b5b986b6e56e/UNCID_1149865.05aa0960-505b-4b04-be9f-7b54940f5b27.sorted_genome_alignments.bam
72e00a83-196c-4f8c-8b26-ad66b5b818bf/UNCID_1131432.56183330-0700-46d7-b45f-6d915ae587fa.sorted_genome_alignments.bam
edb9461b-61de-4bf1-a6ee-d70f802416c8/UNCID_1132751.39ca8590-3733-4b61-9a46-4ec5e6e0501e.sorted_genome_alignments.bam
8801bc7c-4b34-4056-a91b-1807608e2406/UNCID_1150410.0f578102-ede7-46ad-ae1f-3c7351edb491.sorted_genome_alignments.bam
995f85a9-3766-401b-aeb9-ce99e5d91ce3/UNCID_1153689.24c0ef45-670d-4595-b623-87f81aeb92a7.sorted_genome_alignments.bam
d9d4b76f-e24d-44af-8b5e-5ebf50100989/UNCID_1137510.0def3ef8-7608-483c-b899-4d459f6d2e2d.sorted_genome_alignments.bam
f6b1808f-bfb4-4ea0-9e9f-9c25c922bd84/UNCID_1151787.3850a348-8e53-497d-8e06-680672b19557.sorted_genome_alignments.bam
d38df7db-3c58-4865-ae5a-e1e0b80201f1/UNCID_1147830.1ccf908a-7620-4af8-b83f-0e287f3655c5.sorted_genome_alignments.bam
e3ae7c61-efae-47e8-bc8c-e2c00144ae63/UNCID_1151622.03403807-a06f-4d79-ac2d-2d494d4fabee.sorted_genome_alignments.bam
2d7d46d8-5bfe-4c11-9edc-fe352b3221ac/UNCID_1140765.b77f4222-9000-4485-8728-8864780ebcb8.sorted_genome_alignments.bam
f74c17d1-cfcf-439b-8f7e-9c35d3b0f376/UNCID_1167228.8801f107-f5d5-4ad5-877d-a5acb12596b3.sorted_genome_alignments.bam
6004e153-e459-44c9-b3e7-5474bac6b953/UNCID_1167280.52033f64-1e6f-4657-a4fb-7cfeffc61951.sorted_genome_alignments.bam
6070ca35-8a61-4ed2-a74d-e023813b2228/UNCID_1126937.c3604281-d909-4819-a90e-a1081b1e9d7f.sorted_genome_alignments.bam
220f30b3-a946-4bd6-ac7b-71a2d1133c77/UNCID_1134107.e5378cd0-4045-4afe-8157-7187b3d294ef.sorted_genome_alignments.bam
ca8032b6-d452-463e-a67c-36d5298610a7/UNCID_1148195.8b615995-6210-4dd5-bf58-cf8a109d7648.sorted_genome_alignments.bam
d217d14a-2132-433c-bcac-ccab9d296724/UNCID_1137709.a8154f60-e391-44b5-b378-c944c5e8621d.sorted_genome_alignments.bam
aede5d6f-a98d-413c-a5c7-6ccc2f2deb19/UNCID_1148748.97b5ef6f-d621-4093-ab77-d60dcf706173.sorted_genome_alignments.bam
f60969f7-8ee3-45e7-974f-4b4610e54f65/UNCID_1156484.354adce5-6ca4-4d6d-a519-4eabc01c6b36.sorted_genome_alignments.bam
b98e22a6-d229-4eb4-bf94-0af3fb2549a3/UNCID_1144306.53f4d557-cad7-4367-9546-c10752cc6189.sorted_genome_alignments.bam
0ff6c443-ee5c-40cc-9e21-1fb659d9545e/UNCID_1151794.3d0d24de-c3b4-4396-bfb1-2c8c2788cf0c.sorted_genome_alignments.bam
efced7a7-5824-4be7-a6b2-a26f9f042f30/UNCID_1150001.6d2744ba-4817-482b-ad46-2e4e0897ad88.sorted_genome_alignments.bam
0708ee2e-be3f-4b15-a1b6-1a7955a826bd/UNCID_1105904.e43cb8f2-6541-4d55-b11c-8288dcf3b78f.sorted_genome_alignments.bam
bb496a29-fd16-4ffe-a000-4e70ea9aa76c/UNCID_1155625.62dd11c2-2271-45e7-b753-d0f0d79fdf23.sorted_genome_alignments.bam
fae6e0bd-b796-4424-a6d2-cf053b4d6964/UNCID_1152085.9d8f2b85-f203-47ac-8217-987640f89b26.sorted_genome_alignments.bam
7a1eb533-6f2e-46db-984d-1f9d2fcdfe37/UNCID_1155732.7dbd8795-b264-4f68-bdea-4cfe39884864.sorted_genome_alignments.bam
1becff00-3362-4432-babd-118bbcbe09b9/UNCID_1169087.c88b614b-811e-42f9-86e3-10909ced98e7.sorted_genome_alignments.bam
6607e5fc-7156-476e-9e52-521083b3a3b5/UNCID_1142546.508f0932-673f-48b4-ac71-845ed9eb7c52.sorted_genome_alignments.bam
7614c72b-b34d-4dbb-a1d8-f672a411de15/UNCID_1110915.3e853cb1-4747-4f98-be64-d5de7fba801e.sorted_genome_alignments.bam
fcd08bb9-8c15-4fe2-8871-06cd0fe2a42a/UNCID_1169113.2b0e2135-a1e4-4785-8b9f-b4cf7b36d938.sorted_genome_alignments.bam
7fe158bd-aea3-4748-9b73-1989410d07b4/UNCID_1157522.20eb1da4-ef70-49dd-956f-18d65725ba27.sorted_genome_alignments.bam
fa5d8966-820e-4119-ba90-e8c769607cd5/UNCID_1146306.09c248f8-cdd7-4c13-9085-26c56544bcf7.sorted_genome_alignments.bam
889f741f-ce93-4117-a037-f32f8caff61d/UNCID_1311429.2efa4fd0-1c0b-49c8-a11f-606d8618ec97.sorted_genome_alignments.bam
cde1b9c8-fe43-4ac8-a06e-321960f36b77/UNCID_1137100.3450eaab-777a-46ab-9d13-8e0783c4a686.sorted_genome_alignments.bam
25c027f8-187f-4ca2-b8f7-f6299a020a1e/UNCID_1147139.d99fef01-1eb5-4300-8031-d5a157fd5b28.sorted_genome_alignments.bam
355010a9-fa5f-4a8b-a00d-4a3b50887966/UNCID_1166984.62de6863-5d60-473c-8e13-e300b0640ed7.sorted_genome_alignments.bam
69cf1a67-684a-446f-b32a-7b62ac23c6c3/UNCID_1156152.a1460e9a-c4aa-4e07-abf4-fdb5f42f5eeb.sorted_genome_alignments.bam
80060263-f829-482b-9959-da5cf3fe384c/UNCID_1137716.d40f62c9-c134-4477-98d7-11d343b5e867.sorted_genome_alignments.bam
9c5b4870-e1ff-4ed3-b616-e3d624070430/UNCID_1143795.81689324-2986-49f6-bef6-f5a525ca36c2.sorted_genome_alignments.bam
646aaa01-71fe-4499-a2f9-721903822ab4/UNCID_1144384.c09e8a88-5a82-4fd6-8d03-ef3ecb988003.sorted_genome_alignments.bam
d79d82ef-e315-446b-858a-91f853052985/UNCID_1131622.ff0d7627-cec2-42e7-891b-cba5f42e3272.sorted_genome_alignments.bam
346de20d-ea13-4652-b631-05ded64e18cc/UNCID_1154431.bf23a402-18ab-47b7-8bca-a9b01eeaf605.sorted_genome_alignments.bam
1bdadbb7-a37a-480c-ba63-41703dd28c0b/UNCID_1152976.efb01993-cfe4-4f01-b628-ee34fceb4a5e.sorted_genome_alignments.bam
e8e3045c-9e41-42f2-a23c-19a078b357c0/UNCID_1167270.7b33b321-fe4b-4296-91bc-53bac35828e5.sorted_genome_alignments.bam
31270288-97db-4c05-b83e-27c74b54b0bf/UNCID_1111124.0b743ba9-a340-46a0-9276-a5ddd3ee69d6.sorted_genome_alignments.bam
363a1f3b-da03-45c0-b9c0-544f875d64e7/UNCID_1147033.9857acef-08eb-43d6-b086-4b513e23753a.sorted_genome_alignments.bam
fba892e1-d588-45a4-b772-c0f416983a75/UNCID_1139825.40c2be3f-f14a-4ab2-845a-2c1c174a4be7.sorted_genome_alignments.bam
f924e129-d45a-45e0-baba-4068498eb423/UNCID_1124210.3510559d-33b7-423a-88c9-d8c42270d546.sorted_genome_alignments.bam
4ff0b5f6-cf4b-4697-b466-33be281019df/UNCID_1509392.1ee60bda-48df-4288-90cb-480fbfbc5d50.sorted_genome_alignments.bam
cbe1fa2a-956b-40c9-b07c-27ddebb1bb18/UNCID_1169465.357ba9f6-716c-4ef0-8ac8-41977397dbf5.sorted_genome_alignments.bam
9ae6eafe-33fe-4f39-99af-e07ad10e13f8/UNCID_1148726.3389d4b9-0190-4a69-a647-a6d53e3c96be.sorted_genome_alignments.bam
a2f2289a-11c9-4131-bc86-251b81cdc79a/UNCID_1148828.0bef9bfc-43d3-4ac9-a60f-9b65623f7e37.sorted_genome_alignments.bam
c9719c43-cde2-4fa9-874e-9324aa962569/UNCID_1138591.0ef00203-8a0a-4d04-aa1e-c1164958d8ec.sorted_genome_alignments.bam
9eb1c83c-f012-48de-bfe2-a69c7d380f7a/UNCID_1156258.84ea9827-9ad4-4e2f-be02-c88a9d4c4051.sorted_genome_alignments.bam
78694b01-9d68-4cfb-ab65-12588bba9416/UNCID_1126242.e88bcf68-e904-4511-92f6-01cbd0da62de.sorted_genome_alignments.bam
43f0b974-dccc-428c-b068-0c264d7165fe/UNCID_1675025.72b7ab0e-81e0-4385-8125-5146243e21ac.sorted_genome_alignments.bam
0b4346df-9d52-4574-81e5-8078bf66abe1/UNCID_1126668.9046caf3-bbfe-4554-b9d2-11b333ad7704.sorted_genome_alignments.bam
a4097518-431c-40b9-a540-2fc0d8f76e17/UNCID_1258607.9543095d-b05b-43e0-8b8d-74bd916b510b.sorted_genome_alignments.bam
1c23f3a8-7ede-4b5e-888c-3b29de686994/UNCID_1127106.f6e76192-c4ed-485f-bb51-1b752bd7f544.sorted_genome_alignments.bam
738b6b30-3b89-4c93-ad3d-1e5c05661dd8/UNCID_1169889.f6fd41e3-c597-4c5d-8f47-a315be0330f8.sorted_genome_alignments.bam
e429a1ef-1598-4c2d-bfb8-87506b55309f/UNCID_1151342.9c5eb452-caec-4a9a-9ced-215be92c91d2.sorted_genome_alignments.bam
cb11487a-85b6-45ca-831b-fb0a27744c54/UNCID_1154804.3ea9e7f1-39af-4089-b1c0-3c62db4e3102.sorted_genome_alignments.bam
f817b9c7-e434-4af6-b547-4118c0840373/UNCID_1148438.0e704d8f-c0c0-4165-83c4-a1fa93014894.sorted_genome_alignments.bam
98c988d3-9366-41e4-a2c7-fd784bf655cd/UNCID_1155333.523e45c2-4f98-4010-b48e-bdbda62865cf.sorted_genome_alignments.bam
66c23a8b-03f1-4bc2-b44e-5c480ddd15fa/UNCID_1137414.2c829af4-a6a7-48b1-9e48-a88be0564752.sorted_genome_alignments.bam
2b80bd5b-c429-4f63-aae0-2b4f92c47899/UNCID_1144166.1d6480da-a470-4726-8bc4-57fa30799a15.sorted_genome_alignments.bam
43075077-2bd0-496c-9710-fe9e387f6f62/UNCID_1156477.6330ab59-db9d-4b22-a96b-1024c9b4908d.sorted_genome_alignments.bam
2da19d85-d79c-4090-806c-64de583d673e/UNCID_1139214.4d12d021-3673-4e14-9fd9-033f811f87da.sorted_genome_alignments.bam
350276d8-a1b3-4cdc-ae73-7743e0119baa/UNCID_1167823.ae614f7b-b310-4c60-bd50-9e02be984943.sorted_genome_alignments.bam
232b5511-3fe0-48f7-b956-425d31992ae7/UNCID_1148247.72967b75-a711-425a-819d-dd673c5edc44.sorted_genome_alignments.bam
209d7c09-21b4-41a4-99a7-66ccd2db96dd/UNCID_1150585.9fc55d1c-ecb6-4406-bf25-34f59a0dcfec.sorted_genome_alignments.bam
6f2b6c21-2b46-4e4b-be80-57395768193e/UNCID_1126366.91285ac6-c627-4101-b551-28f37b947276.sorted_genome_alignments.bam
651d2582-e9ac-43ec-a639-b4cdfdf07d2e/UNCID_1313654.c14f7362-25c3-4e1a-acd7-871bb22ea8a3.sorted_genome_alignments.bam
5049a589-77be-4135-8ad2-fa080e7cd3de/UNCID_1126052.f898f44d-a728-41cf-b1ac-20b1995a86b9.sorted_genome_alignments.bam
717a4b85-9c0a-43c6-8346-51607420334a/UNCID_1308725.e7b64cc3-9b2b-4938-9896-84b640d1586f.sorted_genome_alignments.bam
138f2115-f7b2-462a-a2a2-2a26624597f4/UNCID_1151571.491c6c41-d1c5-4be7-bb7c-9df7275aa388.sorted_genome_alignments.bam
4e3aebea-c84b-4d91-ac47-e431a3c04a0c/UNCID_1338780.aaec0cbc-a493-48f4-9cc7-32629880ee24.sorted_genome_alignments.bam
022af3c8-ccf6-4600-a912-eac3a740cddb/UNCID_1153033.600db536-d7c5-4cfa-bb80-fcc269b96b8c.sorted_genome_alignments.bam
ddd114a7-465f-4076-9f3b-ffc50dd26e68/UNCID_1131604.3e57b40c-7079-4f05-bf37-f560304966c1.sorted_genome_alignments.bam
5f4cb633-1d71-4886-ba0b-4b98a116cc89/UNCID_1149423.34980e1d-956b-4d89-8bf2-dcc008dbaad7.sorted_genome_alignments.bam
0491f8dc-d556-4395-82d9-76a9d70784b7/UNCID_1127574.43326f71-c61c-410b-af4b-c71a054e27c9.sorted_genome_alignments.bam
0290f47c-796f-41a7-a45c-960b053864ac/UNCID_1128696.0d029d04-13cd-4870-a9e3-9d2e65c9b0b7.sorted_genome_alignments.bam
05453750-58fd-45ab-afde-8b377addf6c9/UNCID_1122738.e6f1450a-6731-4593-82c3-28f839ebf148.sorted_genome_alignments.bam
059067a2-7bf7-4360-b564-3c94319ac2e2/UNCID_1126467.4dfbdec6-1911-412c-9873-f6782ab8ff66.sorted_genome_alignments.bam
aa13c882-b21b-4251-b7de-a5edd4898b02/UNCID_1110153.42b99ee7-a1ae-4383-b343-adf468cb8b51.sorted_genome_alignments.bam
a52d4c3a-46e8-4601-8f4a-1aa7e2c3ac93/UNCID_1127694.733890d7-6557-454e-8697-fe9c619874e3.sorted_genome_alignments.bam
3de536bb-645e-45b3-aac5-20346a6fbd0a/UNCID_1148929.d73174ef-182c-48b9-af79-dfb457d5b7be.sorted_genome_alignments.bam
b925d0a8-8482-4f0b-a271-ed63a5503b86/UNCID_1143395.f9739b94-ac64-40d5-bfdd-041a412976c4.sorted_genome_alignments.bam
aaa0eb79-7962-49c8-98df-ad6a5a8da337/UNCID_1137927.8f007e7a-6260-4ecc-baff-f68665b760cb.sorted_genome_alignments.bam
b48874ac-eaff-4ddb-b99b-1b96076914b1/UNCID_1147009.e074391d-348f-4f95-aad0-7f51c56b9696.sorted_genome_alignments.bam
2ad79da9-235d-48d2-ad50-72009057e6e8/UNCID_1162351.45f011a1-cc58-47f8-9545-66c313441650.sorted_genome_alignments.bam
d6b6eb3b-00bd-412d-a610-bc474e0cc319/UNCID_1148714.6ba764ba-f6ae-4977-8b7f-4e9528009eb0.sorted_genome_alignments.bam
0b6eef3e-32cb-40c9-9eae-eb91f7e1bcc8/UNCID_1154631.a5405b3a-e351-4e9e-b3fa-07c33e3318d3.sorted_genome_alignments.bam
b35e441e-752a-426f-a2ab-68843d119bb3/UNCID_1142968.b5de3654-8983-45ab-a83a-d15284740d39.sorted_genome_alignments.bam
c52b2c69-77c2-4aba-a946-9aee5cb2fcee/UNCID_1128735.e15ff180-38d3-4614-88ee-3645afaab54b.sorted_genome_alignments.bam
082dcd2f-8c66-4d70-87c0-26ae808a0ba8/UNCID_1138724.7f57b9e7-1b1b-4e07-beb4-b877b7651f7b.sorted_genome_alignments.bam
924ea0a9-6692-41ba-9343-b2f49c889645/UNCID_1127058.a8884443-832f-45bb-96a0-dead699cc7e3.sorted_genome_alignments.bam
a6a142d1-402b-4abb-ba10-8dbaf2a64c07/UNCID_1143973.70109263-1d2b-4abe-a582-2b28e87cde67.sorted_genome_alignments.bam
37803416-1d07-4624-9417-9017b556fc47/UNCID_1155827.416041ff-f179-4c72-a281-f39d32c595c1.sorted_genome_alignments.bam
b2de4f00-2fa2-4455-a140-0567bb03f4d0/UNCID_1126576.2c75afc3-11b5-444d-b6e0-61d76b299f40.sorted_genome_alignments.bam
3c644058-cc5e-4ab2-a852-eda9440ace42/UNCID_1153597.0042b857-502f-4d8e-baac-845c1a9bb64b.sorted_genome_alignments.bam
ce7b3346-4e00-4194-8766-98d655722f0d/UNCID_1152205.6fcf4a82-7687-4a9b-bae9-9dabff66aca8.sorted_genome_alignments.bam
0662361c-3037-4562-973b-ea1b2bbb2f5d/UNCID_1150963.ad46ed65-3cc2-4956-9d90-3e1edca24417.sorted_genome_alignments.bam
25892e40-1a1e-44a1-96f4-2fc1e5cd0615/UNCID_1128658.ef42155a-112e-48fe-b52a-a99ebcd5f7f5.sorted_genome_alignments.bam
2aef04a5-883a-4cae-b4cb-7c547f98fd85/UNCID_1169660.d71e12c1-d92c-4cb6-8244-d100b2ef1c43.sorted_genome_alignments.bam
58eff344-218b-4684-879e-83a74d7ba17b/UNCID_1148849.755912f4-6725-4b7b-84b1-518c7529a176.sorted_genome_alignments.bam
673cde9a-3604-4910-8d38-800e418a6a18/UNCID_1153348.d9d0e575-bca2-45e6-9df3-fb6fee59ccd9.sorted_genome_alignments.bam
6af8fb93-92f6-428d-9783-e967ac24814f/UNCID_1137077.4bf5f56d-448a-426a-8edc-f1bdbf6a8d55.sorted_genome_alignments.bam
c7bc3fe8-d099-4807-a15f-7bb2f188523d/UNCID_1117746.9d80ba46-b65f-4338-99bc-370f8eaefe4e.sorted_genome_alignments.bam
fb64d53e-76a2-4089-977d-5eb87cc97908/UNCID_1129830.fc4f35dd-9924-4e5d-ba71-0d7a79752b6a.sorted_genome_alignments.bam
ac46846a-d57f-4520-af6c-a107197ef781/UNCID_1151604.f2563687-e055-41a8-8436-614fbad762d4.sorted_genome_alignments.bam
5af25de8-7287-4ffe-ac88-7d72abc07789/UNCID_1091419.c943873c-e153-42bc-a8de-e1080b252e81.sorted_genome_alignments.bam
ebd86015-5be0-406e-98ee-6ed3496308c4/UNCID_1131520.682a9c8d-8174-4435-9ec8-cb2d58bbe6d5.sorted_genome_alignments.bam
1a2bf6fd-af4a-4b72-a13d-4da162a9e57d/UNCID_1148032.a63583ca-0ef2-4417-b435-5f3a6951d0c2.sorted_genome_alignments.bam
984e0398-7f92-409e-9fc4-58939d23b1d7/UNCID_1150725.a998e0ce-9248-460f-aabc-2dad452a1ff9.sorted_genome_alignments.bam
aab80423-9230-4b97-b2e8-3966ac85f231/UNCID_1137879.184fe3c4-58bb-45c5-a9a5-9a8a56985f9f.sorted_genome_alignments.bam
4494cb2c-ba27-4344-b1bf-2160ebe3a2d1/UNCID_1131903.3f4c6d17-a971-4ba0-83ad-3addc24f1298.sorted_genome_alignments.bam
c32bca99-8a5a-4c16-89e0-ba5f40989e7f/UNCID_1127030.46892fa4-f179-4991-99da-629d8cf936f6.sorted_genome_alignments.bam
0912a236-f7d6-4262-aa2b-54094dfd7db4/UNCID_1149163.d38a839f-06dc-40d2-81e9-3b7822e258c7.sorted_genome_alignments.bam
3e9dfa34-9980-481a-9837-2e9f61097d4f/UNCID_1291919.b6ed3dfa-4d81-4e5c-9c1a-166894f92752.sorted_genome_alignments.bam
97f5dd3c-6159-4e13-b516-fbcf931c428c/UNCID_1137722.560ab6aa-cbfe-42ac-9446-9d3df720bc81.sorted_genome_alignments.bam
32347401-363b-430c-a72e-a9ec14651c1c/UNCID_1147939.1a99c4ba-6948-4054-96cd-62164ff4a6f0.sorted_genome_alignments.bam
26835e9c-11f9-476f-9d6b-ebc0ae3442e8/UNCID_1120799.4baa8edc-9ab0-4cd6-b316-dfe1ff7c1f4d.sorted_genome_alignments.bam
6afe5b13-467a-4381-ae85-6fc71b43f6f2/UNCID_1144962.7455cc98-aceb-4adc-932b-4fddd979c522.sorted_genome_alignments.bam
29f595a7-de42-4678-a80c-746913b8fd6a/UNCID_1127085.a4cb04f5-91b3-40ba-8005-b1df46d6b555.sorted_genome_alignments.bam
b71c9aa9-6fae-4a8d-b3a5-b688f8892aec/UNCID_1255690.670eab31-e873-4404-bbff-1b427e7b80c1.sorted_genome_alignments.bam
8bc443aa-5eeb-427f-82bd-8e08d64d3b34/UNCID_1147576.718599d7-723a-4121-ac07-51120cde9af1.sorted_genome_alignments.bam
6cc36f02-661e-4170-965d-701fd703419b/UNCID_1170709.7e09faf6-137d-4d33-98dd-80c48af7ebab.sorted_genome_alignments.bam
aa873c91-3a4a-4361-a187-dc616e9f003c/UNCID_1126698.eed6d177-6cec-493a-b811-1779bebae72a.sorted_genome_alignments.bam
dd9bd7cf-1219-492d-a039-67c3207c46ce/UNCID_1137685.b9a1f505-713e-4044-b76e-57134a4802f1.sorted_genome_alignments.bam
16e3bfd1-40d5-4f7b-8819-bd181924568d/UNCID_1151539.e8ef8b75-7c0c-4a42-9a10-3789b6afa5d2.sorted_genome_alignments.bam
d862bc42-7069-447c-b039-e72fca56e954/UNCID_1137946.ee92fcd7-4be2-47c2-9725-1ec425d212cf.sorted_genome_alignments.bam
54032f79-cbc7-40ae-adb5-932d7abc3864/UNCID_1155185.dad4f72e-cb2c-4015-af6a-53ad0ae45f12.sorted_genome_alignments.bam
47a3c6ec-38b5-47e8-8c24-50bd6c630495/UNCID_1144339.4f1ffb0e-b2f8-42ae-86cb-bbd3405014f6.sorted_genome_alignments.bam
85433d20-6238-4de6-893e-8c99e94bd144/UNCID_1137541.bfc39e77-7a26-4699-a4a3-217d4ea9425b.sorted_genome_alignments.bam
8ac11ddf-3bb1-4f0c-a928-ca01982a5671/UNCID_1137842.35a76121-7e58-4e28-a39c-6301a4cc0e2e.sorted_genome_alignments.bam
c599907d-4075-4d88-8912-944dbfb4015e/UNCID_1140497.32cfb4f4-1de9-4937-8cfa-dc6c37081583.sorted_genome_alignments.bam
c52c3859-08f8-4f50-8596-bfa497a0d24f/UNCID_1148903.224cbe13-ebf8-41eb-ab1c-1d6792a66774.sorted_genome_alignments.bam
97096364-6030-4f50-8313-462482f6c6fd/UNCID_1159829.d4d04af8-9c60-4d14-90a2-c2b211e20092.sorted_genome_alignments.bam
b054dbc4-568f-495f-ab27-a1c0606dadae/UNCID_1145715.856452d1-5480-4921-bf5b-4c6f625a99c0.sorted_genome_alignments.bam
fe36c72e-9b6d-4347-9ab4-71defc12ea6a/UNCID_1152006.54d372bf-07c8-4525-a081-ff26c28aff39.sorted_genome_alignments.bam
049fdde2-7fc5-428b-bfa7-831098a00c25/UNCID_1147182.4c15b588-6017-4f0c-9b66-4f18122acc83.sorted_genome_alignments.bam
76cee321-3bfd-4687-9727-3bee560d9d85/UNCID_1879065.2c3ad15f-0d26-441e-8139-85194b3389f2.sorted_genome_alignments.bam
218f0aee-8121-42a6-a820-3cf337a71d96/UNCID_1673925.3e08280c-f748-43c7-928b-007b322917b2.sorted_genome_alignments.bam
c57f6d49-8df6-40ba-9c8b-ed5c7735a03d/UNCID_1673778.09d1b9e5-a828-4e12-8a66-2a90c18d2f3e.sorted_genome_alignments.bam
bc9e6786-bdf9-418d-a78c-d022d478986c/UNCID_1166758.21f22460-fac7-4dbc-8ab2-75738331cb5c.sorted_genome_alignments.bam
943d4e60-d662-4054-8d7b-07389e76a15d/UNCID_1149033.651d6ca6-8e1c-4c5a-b7f4-1af98b415561.sorted_genome_alignments.bam
7d49789c-15c9-479f-bb8e-553881566e53/UNCID_1142529.6fc8b7da-3de6-4111-b685-bb03c032466a.sorted_genome_alignments.bam
50cf20fc-7c7a-44c3-bc7d-5611308c0dd1/UNCID_1183430.467314d6-f946-447f-920a-d33b60f66eb2.sorted_genome_alignments.bam
9db67aa6-56f2-4914-aef6-0c4ea6b28878/UNCID_1674980.d5c39754-79c3-432c-b496-34a394662e17.sorted_genome_alignments.bam
a788d0ba-bee4-482f-9220-182064b43caa/UNCID_1147071.f8fd0762-44b8-41ff-9c1a-ff688497e312.sorted_genome_alignments.bam
fe20b881-b344-4939-8a90-076fc2b8231c/UNCID_1137736.c6929312-e22d-4d4e-830d-6f735184d9b2.sorted_genome_alignments.bam
c4cb1eb1-0cfe-4a01-a749-d91ad61dcacd/UNCID_1147376.f40b4aa3-b474-4c2e-a197-0347e46d3309.sorted_genome_alignments.bam
5a6ce324-a84b-42d2-93a5-248649dab502/UNCID_1123850.cb9d4717-15a8-4499-ae3b-e047e5c2926a.sorted_genome_alignments.bam
2582fca0-91ce-47e0-a04f-182a542bc866/UNCID_1142709.dc4a013a-c52a-40ef-8aeb-e1163519cdb8.sorted_genome_alignments.bam
0d6e67f2-74a0-4e87-8961-84c5d1ba42fb/UNCID_1171867.de1cdf25-62e6-41c0-b1c8-257175519041.sorted_genome_alignments.bam
f86f87c0-d0a6-4991-8734-5cf473397198/UNCID_1133893.05610046-ec77-4592-892a-464a81d55c45.sorted_genome_alignments.bam
f9785ac6-3fa9-43f0-a794-03b8c252ec6c/UNCID_1112765.519e1ea1-6658-4978-9f3d-313d7cc1e0c1.sorted_genome_alignments.bam
09cf18f0-80c1-48dc-a9c2-74143d250c45/UNCID_1137353.059c8834-efd5-447c-97c6-49fd68c09c0d.sorted_genome_alignments.bam
5154c757-805f-4206-80ad-abf3ddaa2e48/UNCID_1146509.8bbaef6c-31c4-47a4-8e7b-7e6242d02666.sorted_genome_alignments.bam
04f38ef0-e3f5-452a-bc19-e5ae76a666ca/UNCID_1133499.e58a6cf4-a4ff-4179-9671-a5661f380a8d.sorted_genome_alignments.bam
263cfbae-1dec-42a4-a636-dabe47229192/UNCID_1137662.104213ad-3ec6-4a24-9760-72333b6c2c22.sorted_genome_alignments.bam
889d4bfc-11a0-4756-8ba9-253ec225bdcb/UNCID_1147384.61017170-a36a-4ce9-9b8e-324755b88dd7.sorted_genome_alignments.bam
2aae1c38-dedc-43e0-86a3-7fca62ae119d/UNCID_1147729.5b92fd62-9fec-4b18-b7c3-50c88fa0d464.sorted_genome_alignments.bam
301998d3-7438-4c79-9639-cef4d64131e7/UNCID_1156459.7c8b9d9a-653a-4dc7-8c53-b196fbd0482a.sorted_genome_alignments.bam
4c9ee758-361b-4042-94b5-07bc0b0c2cce/UNCID_1131902.844b3442-a740-4cb4-a1fb-b481c552cc88.sorted_genome_alignments.bam
754716c1-86cc-4d35-9a1f-acb678cf3317/UNCID_1131632.4adf4439-3d60-44ac-a6f0-9f42cc081a93.sorted_genome_alignments.bam
722caa75-6a97-4bb8-976d-2a9c95d5d068/UNCID_1147148.91d63f86-9c62-47cb-8b4a-e3bd981ab8b2.sorted_genome_alignments.bam
21ee3652-f29e-4955-997d-17bda76d50eb/UNCID_1150779.f8ac9655-03ed-4e14-a4d3-88f63ef6bf7c.sorted_genome_alignments.bam
b5bc2703-5425-4f80-8c0f-f94b522fe5be/UNCID_1143727.d9f827bb-2498-49b0-aa85-71cb554eb926.sorted_genome_alignments.bam
e1a5bf0d-781c-4e5e-b27c-96d560b310a4/UNCID_1157065.bae23acf-5981-4071-a7e1-6363ab128561.sorted_genome_alignments.bam
10131c38-1ada-4fbc-a478-20986e404d52/UNCID_1256684.e866475d-4919-4bf6-920e-5390720d15bf.sorted_genome_alignments.bam
d37de3b5-0d57-4b92-9f6b-851f8338f2c4/UNCID_1148239.7b53ba9f-506e-4af7-9752-ae50e4445880.sorted_genome_alignments.bam
d4988fee-faae-40c2-81e9-864fd2ba30bf/UNCID_1153396.0b3c65ed-ff55-45c9-b6a3-dd3a596a0271.sorted_genome_alignments.bam
498055dc-eb98-46a6-b19e-2ce8fe6ce72c/UNCID_1155975.80817359-b0f0-4bea-ada4-b48bea37f5d2.sorted_genome_alignments.bam
658d92da-0247-4866-9cfd-4fd4871fc5ec/UNCID_1122974.68a4bd03-2b97-4387-926f-c9d25fac8d29.sorted_genome_alignments.bam
afd75122-30c3-4bf7-a6fa-9fe19d65d6f9/UNCID_1147466.986550fb-92db-4e9f-b79a-6c3023dd63a3.sorted_genome_alignments.bam
be50c90a-cc59-49c8-927c-2ea76cbb6f0f/UNCID_1137092.222a566c-2bad-4b47-97dc-ca1f60a9a981.sorted_genome_alignments.bam
939f39bd-1782-4a83-97a6-efb6c048a676/UNCID_1128630.3af60b03-66c3-48a1-a42b-1e05fdb529c4.sorted_genome_alignments.bam
e202663d-dbd3-4180-a9bf-f214bbd6f2cc/UNCID_1154796.6050d8b9-2d10-4a03-ae57-979cba25bb70.sorted_genome_alignments.bam
38aaf26c-7dca-4955-b372-8bdea18217fc/UNCID_1151488.6dc89d5b-7613-4a0f-bbdc-ba13f51d12cc.sorted_genome_alignments.bam
2fbb8fee-6bf0-4aba-9f9f-fe197470c52b/UNCID_1131702.15bad71d-3031-413b-9e8d-6426ae5dfbea.sorted_genome_alignments.bam
e46977b9-1fed-4ffe-a1f9-427b7cae015f/UNCID_1133483.1013446f-5beb-485d-809a-efe81a2138dd.sorted_genome_alignments.bam
3133f8a8-63ce-4b46-ab42-a4bd739214aa/UNCID_1128703.433b49ba-949b-4914-985a-be19b3b32502.sorted_genome_alignments.bam
634b2913-09e6-4d46-8269-cbbe32154945/UNCID_1138019.afaeb45f-d795-4fe0-b4ee-5b90816e6427.sorted_genome_alignments.bam
0a35f984-b02e-4378-bf3f-88ef9b208f39/UNCID_1148831.f091d050-4847-4d4d-b94c-1efacecdef6b.sorted_genome_alignments.bam
007fce0e-d709-4969-8f22-99e27176bc33/UNCID_1137667.afe0fbfe-18e0-4b80-a44c-7abe3c7e5c93.sorted_genome_alignments.bam
25923ab1-48f0-46ab-85cf-8b602d6f3a56/UNCID_1147914.67b214bc-ac5f-4993-9907-fe0e0398d4ed.sorted_genome_alignments.bam
2ee9e407-d074-4042-a597-88f720d71f2a/UNCID_1128589.66626142-7c5c-4ed0-8ef0-f4133423f275.sorted_genome_alignments.bam
28113048-0d72-493f-ab7c-8e0ffe533944/UNCID_1167735.5275bc42-18a3-43d1-9dee-dfb80c39ba20.sorted_genome_alignments.bam
41297c6f-3569-47f7-9595-84437b6037a3/UNCID_1151002.53a89c04-16e5-4cc3-838c-6b6d1b8ea0c0.sorted_genome_alignments.bam
1aae1e86-419d-4a6e-8e81-f43ef33a8d25/UNCID_1177278.a2c80f8e-f08d-4574-90a0-f0651c0a9b1b.sorted_genome_alignments.bam
e6cdc1e8-a3dc-420a-9a99-d954ee5546a0/UNCID_1142591.90a60ebe-ce7e-4b64-af2a-1676f46e6601.sorted_genome_alignments.bam
f557db8e-5950-4ccc-acb0-63cbcc5b2073/UNCID_1169322.97168a1f-abf8-414b-af10-b63f5daa7023.sorted_genome_alignments.bam
fd9e0cb4-8b3e-4dfe-b8d9-fd1aa06d741f/UNCID_1147440.fac9101c-a974-4415-9eac-d2d433d02b13.sorted_genome_alignments.bam
b5ff1e86-cc17-4bfe-b54a-2bc1a07a0dfd/UNCID_1143133.d96863aa-33a8-43bf-a9b5-589de1e9cf44.sorted_genome_alignments.bam
c27110e8-2697-4bf8-96d2-c61e67cac9e2/UNCID_1149729.e3b4918d-43c1-4dde-9a92-f9c5cd6e63a0.sorted_genome_alignments.bam
ca39be7e-67eb-48aa-b11b-5920c1fa314a/UNCID_1147171.c71ca9f7-248f-460c-b5d3-afb2c648fef2.sorted_genome_alignments.bam
94be4a3f-4fdb-4029-97c1-756619873f94/UNCID_1156738.ed6ebb15-1401-49e0-be9a-e1391e84b374.sorted_genome_alignments.bam
7a4b6b78-7b01-456f-b149-ebfb17c7f5e7/UNCID_1126711.75b2227e-0279-4dfb-a1a1-e64c53b48d7a.sorted_genome_alignments.bam
c064718c-acaf-4f83-b26d-cae08123a93e/UNCID_1148240.006e88ce-ad31-45bf-8da5-802f0e387b3a.sorted_genome_alignments.bam
9095b4ad-ee32-4242-a734-d6d1a8a014f2/UNCID_1170484.72d79574-45e1-453a-bc95-a2dca1d3e251.sorted_genome_alignments.bam
c02c25b3-106a-4a7f-8143-4d2d701a32ca/UNCID_1142638.8dc04505-fae5-4185-b3f8-53882fbbb4fd.sorted_genome_alignments.bam
fa755f6f-5bc0-4bf2-afa6-72b9389cc5eb/UNCID_1147562.9bf836ee-036e-40f2-88fb-cf903a40d9f5.sorted_genome_alignments.bam
5419a968-a2d9-47a5-89d5-e611c5069319/UNCID_1157140.98b2b18a-004d-459c-8aba-499d06897910.sorted_genome_alignments.bam
c5a05368-8cc7-4e9d-a7cb-85b8ce3a38d7/UNCID_1131658.2af2adfe-bd7b-4eb1-9971-182b11075159.sorted_genome_alignments.bam
89ff0d30-29ad-4c2e-a54c-6f6ada1f874b/UNCID_1149185.09787ddc-336f-4a53-a687-339d90457085.sorted_genome_alignments.bam
3ed7f6c6-5ab0-40cd-8da2-124a7451d287/UNCID_1178506.667c209e-9b4a-474d-8f69-102cfaffddf2.sorted_genome_alignments.bam
0583e230-5aaa-4d8a-9889-b701247a2616/UNCID_1156268.0c9fe532-3920-4a59-b348-65b184c0eff4.sorted_genome_alignments.bam
c2f0ae97-d6a2-4d4a-b051-8bfb0722bdc2/UNCID_1127378.1fc2800f-3427-4134-8a02-fea3ecbd2656.sorted_genome_alignments.bam
2181964d-e5a8-4f0c-b635-4fa9d7bf0641/UNCID_1131629.624ac458-8ff1-441c-a8c5-aaf4a08a4b84.sorted_genome_alignments.bam
0391843e-6c0a-4491-90b2-6093268d17aa/UNCID_1139956.8f90121d-5f9a-4702-a2ae-2a9b34a99171.sorted_genome_alignments.bam
51d1ee8b-28f1-4952-9106-9fdb99b98b18/UNCID_1149168.2448118f-9664-4b9e-b67f-c019cf5b8d35.sorted_genome_alignments.bam
a8f16339-4802-440c-81b6-d7a6635e604b/UNCID_1126837.429b50eb-316f-459c-bc3a-0aca6e6dba46.sorted_genome_alignments.bam
dd1c7b5a-d6e5-4849-8b33-0c8f532adc22/UNCID_1137313.b12c9095-55c7-4add-9e22-3d65eeef2040.sorted_genome_alignments.bam
70478c31-4fa6-4f85-948c-4ce3480c61c0/UNCID_1133190.c13962b2-674a-4edc-a7c8-c077ab86d198.sorted_genome_alignments.bam
a8473014-e67c-4af6-b936-90fba2901faa/UNCID_1149050.8a19b992-4173-400d-8aec-d156525eedd6.sorted_genome_alignments.bam
aa8ce139-b035-4b31-811b-a0779ee12ff4/UNCID_1146558.682942cb-589f-4348-abc2-3c7cc76fb34d.sorted_genome_alignments.bam
fb6966e4-77f7-4fd1-8a7b-ac22ab1bc932/UNCID_1126397.be4b0243-555a-4e4b-94fb-af6ba60058d0.sorted_genome_alignments.bam
fef12755-6a95-482b-9707-65639bb3b08b/UNCID_1148222.f71db767-ac59-49c8-b6a9-50bf20767ddc.sorted_genome_alignments.bam
12bd8213-844d-4b11-8036-d547d4112447/UNCID_1147282.7175b3eb-5198-4d7f-b205-91ae8df344b4.sorted_genome_alignments.bam
c6b9379b-60ae-4a42-bd3f-058e6646dbf8/UNCID_1144997.9f3ddcc1-a6a9-4f55-84b3-cbe06e58ff8d.sorted_genome_alignments.bam
02d43c1f-2de2-40c2-bf72-a69cb1855caf/UNCID_1146955.85845e8c-e9d7-43c4-8dfc-d7fb0cf85ac5.sorted_genome_alignments.bam
dcaa4173-ec1e-48dc-a802-f889546c4b6b/UNCID_1167436.74cba80b-7677-41d6-ab22-10f1a962ba2f.sorted_genome_alignments.bam
585a7ca6-ae64-4370-94fe-1e4b369c95e3/UNCID_1674395.fa1917b0-c3e1-412d-b063-e74b5cafb8dc.sorted_genome_alignments.bam
8d81a644-b0dd-41bc-8398-12055e594963/UNCID_1137312.306818e8-2e51-4dee-b27c-53ee9cea8d03.sorted_genome_alignments.bam
c530f1d3-ef4c-4df5-a308-4c662b34d5e4/UNCID_1137841.69f535c7-8f70-4efc-98bc-7f99924d7db1.sorted_genome_alignments.bam
6823a35c-1ef4-4319-8868-54d6c74631c5/UNCID_1148619.8ffcb765-094c-4623-b172-ea8400965f00.sorted_genome_alignments.bam
27993911-e745-4aa9-8ef3-bf38dfdcc108/UNCID_1147966.d17676ea-d64e-49d0-9737-3b852879ce52.sorted_genome_alignments.bam
1f35a5a6-54bb-4ad0-8d6d-8591c7b100bb/UNCID_1147371.92f53e8e-abd5-4597-a6be-678be549315d.sorted_genome_alignments.bam
9e58cca3-0e63-4ab7-8039-8149caba1f02/UNCID_1126552.be8c1926-064b-4a2f-9345-e34f0dc78bff.sorted_genome_alignments.bam
a6ba6741-331e-4ffd-84e7-937906e1a0c5/UNCID_1133094.71b58051-3bf8-4dfb-a431-c8aceab7c799.sorted_genome_alignments.bam
60896cfa-d734-4f42-a5a9-01d3c2efdca3/UNCID_1127146.d6f0abd0-ff39-4c30-a8ee-e74e6f3621bf.sorted_genome_alignments.bam
4c2e3aa2-84f7-484b-abec-d8d4a21728d9/UNCID_1131678.48d70a9a-b6ae-4ed6-80da-999a919f8da9.sorted_genome_alignments.bam
613f3922-c4bc-478e-a440-c7612312bf4f/UNCID_1337037.fa462e79-c5a4-4ddc-b3e6-32e8adcdd80c.sorted_genome_alignments.bam
8bbb3dd9-ae38-4a61-a700-514f9ebf464f/UNCID_1173844.aad6a297-72fe-4483-8c81-b7bef2522437.sorted_genome_alignments.bam
b4e1e0d7-a90b-4a7e-b2ee-86d6272e74fa/UNCID_1147471.08d85849-cda7-4709-a934-fdc586418d7f.sorted_genome_alignments.bam
bc8f12f8-2bbc-458e-b767-339e7e9c6bc2/UNCID_1152980.17fdb26d-d808-4b0d-a794-6b664dae8b2b.sorted_genome_alignments.bam
68d4ae3d-721b-49e0-858a-c3a923da81ff/UNCID_1147285.25068ef3-d87f-45e2-a15f-152b87e9dedb.sorted_genome_alignments.bam
77fa0e87-b320-4f1b-8490-77e4efd0ad82/UNCID_1142570.3264f809-4bbf-48e6-bbfd-77eaca9e602e.sorted_genome_alignments.bam
81b038ba-35fd-46ac-a1c9-49e6bbd54d57/UNCID_1127779.e596b149-e807-4d29-b0fa-685f07efb9d6.sorted_genome_alignments.bam
77581108-f626-43dd-9be2-9b0aff7832cd/UNCID_1137694.2ada4fe0-57f2-4a54-9580-4e0ae45a2f65.sorted_genome_alignments.bam
8067350b-f386-416d-bae7-be817bc050d8/UNCID_1142912.570ee0fd-7003-45ce-9c42-8f6145604186.sorted_genome_alignments.bam
d5d333e9-bf64-4f3c-8945-41f7716072d2/UNCID_1131613.b05828bc-eb75-4220-9972-6c6d62fa5303.sorted_genome_alignments.bam
400ac3a8-e248-4d31-9828-aa729e303126/UNCID_1132357.4a28ecf3-c70e-42d0-918b-866d11804c13.sorted_genome_alignments.bam
a9f4fb91-1a4b-4dc4-b386-ab6c99bdbb0f/UNCID_1166654.2877059f-b560-413b-b8be-40d9fde8fbcf.sorted_genome_alignments.bam
0df0d40c-81e6-4e6c-a3df-684456e64ade/UNCID_1127147.78e00469-0dd6-490e-93f1-068b9a386839.sorted_genome_alignments.bam
ebdf6b61-2f95-4426-b2fd-584652c78c17/UNCID_1147890.29ac13ea-a350-42e9-a3eb-024c537ead94.sorted_genome_alignments.bam
e301b0cc-1170-4ab9-bbf3-11a00f2e8ab8/UNCID_1131563.56d889ba-6484-4940-ae85-1373ce4255b9.sorted_genome_alignments.bam
9acf4f03-7cc8-4292-8a4e-e70633cf001c/UNCID_1148415.b31bf328-6ead-4ee4-b8c7-4407372dc683.sorted_genome_alignments.bam
8ec12552-d439-4d5b-9068-20d02954de0d/UNCID_1144002.c1dc3f35-324b-4a69-b32c-24652ccf9e3a.sorted_genome_alignments.bam
d9e917b3-1cee-4e6d-b085-d2e074e8f195/UNCID_1138630.acbae442-ba6c-4d28-b3bc-58bb4dd93ece.sorted_genome_alignments.bam
f183f3bb-39a2-4837-9f3c-766a90b8fec9/UNCID_1167492.c539f561-93db-41f3-8d9f-71cd77a096a7.sorted_genome_alignments.bam
0cbf9f99-5a68-4278-b484-0609fa82db52/UNCID_1126734.52a863fe-b210-456b-9c2d-545277362b65.sorted_genome_alignments.bam
c5cd689b-5cc6-40a5-adbc-a10360b405ac/UNCID_1144375.1fe98b05-6803-4803-83cd-a59e794b956e.sorted_genome_alignments.bam
ce04e834-5607-4feb-b151-a987eef2e95d/UNCID_1151389.752efa27-8d87-4007-9dc5-baef53b37a87.sorted_genome_alignments.bam
b6e5cea3-6586-450d-a684-6764a6b34a51/UNCID_1126512.7bc7f99c-28d4-4b54-b9bd-53d5de00cab7.sorted_genome_alignments.bam
c47fdd8a-16a5-465b-adf9-d614adeed905/UNCID_1139901.4de3ad78-68e4-4ab9-b1f6-eb0666140761.sorted_genome_alignments.bam
cb11e9c2-ec6d-4ecd-bd3c-d0d319902dc8/UNCID_1138621.ddb62dc3-293b-4021-905a-83ae10aa0f8e.sorted_genome_alignments.bam
f36b01f4-af07-4404-8545-a7d080181cb9/UNCID_1307797.98703904-572d-4220-b959-a1293a2e1c33.sorted_genome_alignments.bam
c7cf1be5-4c58-4f07-8558-feac2964d392/UNCID_1127508.6d066a72-f59f-45a8-ab90-216000b36da4.sorted_genome_alignments.bam
3f3f1d98-7657-4123-ae60-ff59e5dfd66c/UNCID_1123629.5c4dae2a-4b4a-47d0-b6fb-456bdf58ca15.sorted_genome_alignments.bam
a5e024a7-ed4b-40cb-a36a-31d694574e91/UNCID_1150892.8522865b-457c-4199-a870-bf8353f2b0a5.sorted_genome_alignments.bam
71263324-796a-4f08-bba6-ecb2ae483f5a/UNCID_1142568.75cd6423-52b8-4d29-97de-1fe2583dbac1.sorted_genome_alignments.bam
48de8dd3-a209-4a41-8ba8-b54eafd1bb2b/UNCID_1138137.14fb9342-c11d-460d-af84-f31f7753beeb.sorted_genome_alignments.bam
668ac921-c528-4e4a-bbc3-df73d3d5030f/UNCID_1338259.42ba8e87-8d37-4cbd-82f0-bca0cbe5dcd3.sorted_genome_alignments.bam
84895951-e3a7-4c8b-94e2-dd772a16d0f2/UNCID_1150552.653e3eb4-ebdb-42d2-9479-a1ea8a43bdc5.sorted_genome_alignments.bam
88210b07-f87d-4835-b0b7-737137aefe36/UNCID_1149436.6f5986b6-28b9-4213-97a9-899190ea36dd.sorted_genome_alignments.bam
62fdf377-0081-48e2-be31-c0929dc4ba37/UNCID_1122781.cff4a5bc-ba2b-47d6-8d36-6277ae991606.sorted_genome_alignments.bam
8fefcde5-6599-4da1-8d78-35c2e98deb1d/UNCID_1308955.bb07b646-1dcc-4cf5-9aae-1df150e84a84.sorted_genome_alignments.bam
2d147c11-b88f-4cd0-8ad8-254dacf268cc/UNCID_1127265.69f0bc59-c026-40e2-a3b6-88fcde091a82.sorted_genome_alignments.bam
ac1fb52d-408f-47b7-833a-627ccab749be/UNCID_1137223.81589acc-5dae-4cad-9f97-88b81fa53f92.sorted_genome_alignments.bam
48a573fa-8b82-4197-a135-da41d8fe0217/UNCID_1155418.0b225e38-d4c8-4cb5-a668-316894ab858f.sorted_genome_alignments.bam
9845ea04-8cad-4b32-a07b-ea331c419d50/UNCID_1155076.7347a336-6248-47be-817b-88543164d564.sorted_genome_alignments.bam
8865241c-d3e6-4c1b-89c4-07a64fe2e7d0/UNCID_1148272.c3c6bd09-e8ea-45f3-bdd6-e592bfc2b94f.sorted_genome_alignments.bam
b925dd98-75eb-41b1-848b-6eb43105d1e1/UNCID_1157052.95bcf18b-40bf-4a20-82bf-727c7bb2a8c2.sorted_genome_alignments.bam
6b9dddef-6b80-4c38-8af1-dcf1b8568b52/UNCID_1148055.fb0cd718-5300-4447-9740-a63308f65d92.sorted_genome_alignments.bam
8e08c49d-7d1d-436c-8a88-89391dbafdc7/UNCID_1124194.59783c67-6446-44c1-b9b3-505470f54c82.sorted_genome_alignments.bam
85d1d121-d3ed-447e-8a36-0aaa7f574c9c/UNCID_1126166.1a77082d-f130-436b-9028-23c8dd9dc565.sorted_genome_alignments.bam
bdb772f6-398d-4613-b4de-2982f1da1864/UNCID_1150981.c417152a-d278-4aeb-951e-a7b6ae5654c1.sorted_genome_alignments.bam
6ebbd1b6-833d-42f9-87bd-860f4dd6f777/UNCID_1148168.7e073ecd-452a-4cba-9dfd-8601f3245721.sorted_genome_alignments.bam
a46bb2c0-cac2-4c22-b2ce-53e6fafb4fba/UNCID_1139931.c1190b96-b6cf-4cd5-8c4e-bc57d964a557.sorted_genome_alignments.bam
28874bd5-6dad-4cd2-9466-e657094626aa/UNCID_1126558.8131b824-c3db-4c83-99b9-aa0c60747c5d.sorted_genome_alignments.bam
0700c8bd-c6f1-414d-9a82-f8453ae700b3/UNCID_1144096.750469b2-05c7-4647-b101-cdd94246d254.sorted_genome_alignments.bam
10697828-cbc7-4af4-bcd3-74cb71f0d179/UNCID_1152096.14f20743-35f3-4e68-a2e5-e03edfe31a97.sorted_genome_alignments.bam
ac27f4b6-daeb-4cf8-b868-54a70d30778b/UNCID_1149741.6022db68-1e06-4974-b657-cd65aed560c4.sorted_genome_alignments.bam
96a71377-92d1-48f7-b976-5cd6e798bcbd/UNCID_1126818.73b732bb-f387-4618-a2a3-8c7db1c75fd8.sorted_genome_alignments.bam
b836dc61-b081-4c08-af2a-ca5830ace81e/UNCID_1126440.3b48796b-8591-4d7a-a502-5c4293647156.sorted_genome_alignments.bam
64e5035f-d9fa-46b6-97fc-2c7670662346/UNCID_1144019.be1f09ae-deec-45d7-8504-fea3f6e7feb4.sorted_genome_alignments.bam
e5acbf5e-f45f-45cd-b53c-52db79ce18eb/UNCID_1078122.8b0f1897-20d8-492d-9ea9-22f771bbae9d.sorted_genome_alignments.bam
13ffee22-6988-47cc-9955-fce60e22b350/UNCID_1133340.8bb3543b-5c83-41c6-b81c-b20935c38d72.sorted_genome_alignments.bam
d65a07b2-e8e8-4968-b918-c3b1144811e5/UNCID_1092669.31757dda-12d6-4f35-87f1-d00464f2815b.sorted_genome_alignments.bam
90ab2821-96f0-4e3a-821b-50817f300311/UNCID_1175972.08c54c9c-195c-4754-83af-a97544d0eb12.sorted_genome_alignments.bam
3ee92194-d802-42c8-bf0c-2d9b0466b5df/UNCID_1148074.783d861d-ba0c-4b0d-9922-06ac23d3fc85.sorted_genome_alignments.bam
34ce5eb1-18fd-4f97-bf6c-d39ff9360a62/UNCID_1145731.4808bc63-000a-4a49-a25b-4b817ca5ea54.sorted_genome_alignments.bam
cf5bcfb7-34d0-42bd-8fdd-7dd2cb82e2e2/UNCID_1119562.6bf094a5-1f62-406c-9b3a-e686bb4a074e.sorted_genome_alignments.bam
b249abbe-1719-44b6-96c1-1729de6450f0/UNCID_1118520.094076d0-97e4-460d-b48c-7ee2371db99d.sorted_genome_alignments.bam
79302f36-3a63-4a10-b693-1ece5e413e62/UNCID_1132393.d0f11931-ddcc-4cd5-8dfc-8ef984aa8a32.sorted_genome_alignments.bam
1dde834e-a7c0-4c43-9411-50c5315449d6/UNCID_1172149.79d7a589-60bd-4b4a-89c1-d557fe24c733.sorted_genome_alignments.bam
310ba4da-c983-4536-8872-7d7b5fefad4e/UNCID_1113554.91e55e6f-b884-4112-8d3f-a9f8974dd63b.sorted_genome_alignments.bam
5e1895d2-2bf5-4193-be39-551b2a6079a8/UNCID_1131383.cf00b389-d06b-4dd5-9b18-737b06ab9bed.sorted_genome_alignments.bam
e56674f0-e2a6-4cce-aa3f-55dbff820611/UNCID_1151492.920e47c0-1b19-46e6-b1db-b5fd95e44df0.sorted_genome_alignments.bam
ec22c899-3728-4493-84fe-1e9ce72bf5a9/UNCID_1155605.0307bd0b-b59a-4996-b89d-612e72652890.sorted_genome_alignments.bam
e151139f-426f-4b6b-bca4-30be9c5f8ecc/UNCID_1139981.9f440cd6-d55f-4cb6-a433-637ef1f9d38f.sorted_genome_alignments.bam
2fa36022-29a6-4e3f-a67e-86edf1686751/UNCID_1149034.5c911cb7-4e7b-4ffd-bd2b-4498ee7b0e88.sorted_genome_alignments.bam
18ad3781-e881-4fe7-98d8-13bf042a29b9/UNCID_1138375.c791026a-9fda-47b4-86fd-9b5933325326.sorted_genome_alignments.bam
3dd3c9d2-6eaf-4992-af54-065fbf5dd321/UNCID_1128528.376c13fa-ba3e-4f2e-a8bc-87fb70541239.sorted_genome_alignments.bam
4f8edbc1-bb01-42ad-a9a9-51389e36b856/UNCID_1126390.a6b72c40-c921-4159-abad-b64e20619241.sorted_genome_alignments.bam
340fc592-fd64-4d4e-a4ff-982f85b24f2f/UNCID_1148319.f77e9ef0-0a62-426b-98d9-6813edeb63a5.sorted_genome_alignments.bam
55779297-c25f-40df-b796-eef5de2ef9e6/UNCID_1168170.dea20128-b180-4da1-9da5-0f00bea3b1ab.sorted_genome_alignments.bam
1dc47e22-bfa8-4ea9-98df-efcb6738ce96/UNCID_1307556.a3568fd6-4b6d-4507-9c59-1788834d3a75.sorted_genome_alignments.bam
bf3ef868-9489-4188-9a11-ebb8c91ddc9e/UNCID_1150759.dc2ddb88-79d7-44b2-a770-a5f7dde21e3c.sorted_genome_alignments.bam
69893474-1b0a-40f1-84d2-71ab40c5ea14/UNCID_1148558.de7eef02-1a8d-4a6a-9d87-e2b1430066e3.sorted_genome_alignments.bam
85836617-bd80-4aa1-be52-13657782e302/UNCID_1674773.7bf79330-52fa-4111-88fe-b3ea62bcc63a.sorted_genome_alignments.bam
514e4969-faab-4f75-a7c8-fe40222079cb/UNCID_1147432.e3639f71-cfe7-46c7-8390-73f8043ac6b0.sorted_genome_alignments.bam
ebbb6419-1547-4ca0-b192-19b4e84c60d3/UNCID_1182952.44bd10a8-c4c0-466c-8cd8-31a5da70ba0b.sorted_genome_alignments.bam
7abf3910-d477-4de9-8100-3438b9908ae6/UNCID_1126671.3028d15d-698a-4a23-8a09-a79221e28a62.sorted_genome_alignments.bam
d5227f1c-8539-4331-99a9-09df5b3f7e81/UNCID_1159756.897b769d-f66a-4baf-b5fa-fe92ed49a8b4.sorted_genome_alignments.bam
a1108e7d-6fa8-4388-b5d3-addd869f01cd/UNCID_1155622.1edf44b5-61ba-47cd-81ed-b586ae81cb32.sorted_genome_alignments.bam
22ad9cd1-f632-4c0a-b115-1d41bccc9dd8/UNCID_1147822.fef221ff-634b-4188-92cf-5723b9a3c04d.sorted_genome_alignments.bam
dbb36801-5138-49fa-8262-49eccb3ad4ef/UNCID_1138423.9eb3306d-6c84-4bc1-be42-4bd00ef46cbb.sorted_genome_alignments.bam
e6af8bc0-fe52-476a-b035-969d2a442b35/UNCID_1137700.7e84df9f-1da5-4add-a5e8-a9d9d8af409c.sorted_genome_alignments.bam
8b6dc4f8-5bd6-40c0-be82-fac50ff3b0d8/UNCID_1121369.4795628e-50d8-41e0-b3c6-00fe4600dc5d.sorted_genome_alignments.bam
ec1cd071-4e19-4a88-9ac9-b740b244603c/UNCID_1137247.24e6e8f5-3caa-46f0-8915-7bd09f0736f9.sorted_genome_alignments.bam
3eda072d-db53-40e7-a7d2-57395731b71f/UNCID_1156015.2fd81438-46a2-42f5-910e-728faea3872a.sorted_genome_alignments.bam
623e79d5-e6c4-4c7b-bb2e-4418655d8bc6/UNCID_1151216.7953e62d-4871-4928-a2ba-a38c740134e1.sorted_genome_alignments.bam
638af600-f445-437f-bcc5-9263110bb48d/UNCID_1158830.3a1d8959-f829-4b8a-a65f-70a51845f118.sorted_genome_alignments.bam
9cfccb68-2637-49e0-85e3-4342498635c0/UNCID_1131843.5aaf8edc-5d66-4099-824b-f4e06827ad12.sorted_genome_alignments.bam
e3b5cdfc-1f4b-4b04-8df9-c1da934b205e/UNCID_1126031.3ea70053-af2a-4fec-9416-d18b6156f516.sorted_genome_alignments.bam
5da28351-05a8-4549-aa88-aa2041f78afe/UNCID_1137598.4018d26c-0ce0-4c5a-9ce4-200bb4273349.sorted_genome_alignments.bam
08613d15-7897-49e8-ba56-8f3d363feb3b/UNCID_1141342.451099b0-f348-4aec-bf9f-2982601f013c.sorted_genome_alignments.bam
074c8d57-65ac-4b5e-b754-0737dc596ca1/UNCID_1150111.c643222a-e138-4b3c-a96d-02be24ccb0d0.sorted_genome_alignments.bam
cfe3fd0a-de53-4d01-a726-cd507cd58135/UNCID_1121331.fe8764cf-04ee-480d-96ce-09d0d388f4f6.sorted_genome_alignments.bam
3d252038-5ca8-4fa9-9431-5cc505a0f15b/UNCID_1123289.542bb107-1b0c-4ace-834d-9e32ed82429c.sorted_genome_alignments.bam
d1308f00-ddb2-4f9e-8315-59b6fa5cb8cf/UNCID_1128492.2d51ae30-4c8a-4c99-b216-fc4fbda0fbb6.sorted_genome_alignments.bam
5870d152-1cce-4035-aeee-cd9b94d71db1/UNCID_1140689.4a93eaee-d821-4640-a441-255008aaf3b4.sorted_genome_alignments.bam
142ca543-61d0-445b-98de-d3ea6f8a7828/UNCID_1145651.4eaae575-d631-4e2e-8e70-4b4e0a429d74.sorted_genome_alignments.bam
c860fcab-447c-4da1-b3a8-ca2feb7e7710/UNCID_1340308.89f9e509-5f4c-439b-b610-860f209332d2.sorted_genome_alignments.bam
722261f5-940d-45a2-8719-aaed15c5d8a6/UNCID_1137830.76fabc98-ad85-4315-8653-4028e24cd2ff.sorted_genome_alignments.bam
bd68d7b8-f6ea-425d-82f8-5cd30213fd8b/UNCID_1126776.dddfaed8-0d0e-42ba-9add-fae3cc1e5a9a.sorted_genome_alignments.bam
2d217c8a-11f4-4745-9ad6-5cc383acd9f9/UNCID_1137327.bcf768ee-138c-42a4-a3bf-b8d509c644d9.sorted_genome_alignments.bam
866b289b-b087-4523-910d-6da6d2aff5ca/UNCID_1110583.4be8001c-c6a2-420c-8761-93469a6a7904.sorted_genome_alignments.bam
b444050c-f3bf-4f4d-834e-592f8e9ef02b/UNCID_1131382.747f56be-2fdd-4eb8-99a7-34afd923d8e1.sorted_genome_alignments.bam
85f33816-084a-4933-9f2e-ac1ceb84c33a/UNCID_1138093.71b60d53-513c-4da5-b095-39f913bd4f11.sorted_genome_alignments.bam
8ec2575b-0ff7-4d36-a3cb-334b3b13aea4/UNCID_1168997.a09baab9-3eac-4271-9c12-2684642f8869.sorted_genome_alignments.bam
4dd9857b-303b-47bd-ad60-20d55bc428f6/UNCID_1167437.b1ecc303-eb55-436f-9629-cdac63bde297.sorted_genome_alignments.bam
d2a19ee6-56a2-4ff7-ac76-fffc75359317/UNCID_1126909.e55bc0c9-ee0f-4efb-8024-3baed3c24080.sorted_genome_alignments.bam
540066d8-3134-417e-818e-a02dd2dac3f0/UNCID_1137762.1c1560f6-62bf-4185-912f-25c234ebd71f.sorted_genome_alignments.bam
89c9ae8e-589b-4908-95d9-7e3037676b92/UNCID_1146899.80cfaf9d-f0aa-4a35-918a-2eaad05b3a5a.sorted_genome_alignments.bam
