# Supplementary material for: Validation of predicted mRNA splicing mutations using high-throughput transcriptome data
Source: F1000Res. 2014 Apr 7;3:8. Originally published 2014 Jan 13. [Version 2] doi: 10.12688/f1000research.3-8.v2 (PMC3983938; doi:10.12688/f1000research.3-8.v2)
Supplement: Input, output, and explanatory files for Veridical — VeridicalOutExample.xls: contains the output for the variant within RAD54L, along with descriptions of the terms used and the output format. all.vin: contains the full set of input variants for Veridical used in this paper. allTumoursBAMFileList.txt: The list of BAM files for the RNASeq data of the breast tumour samples analyzed. This contains TCGA file UUIDs, followed by a slash, followed by the file names themselves. allNormalsBAMFileList.txt: The list of BAM files for the RNASeq data of the normal samples corresponding to these tumors. This contains TCGA file UUIDs, followed by a slash, followed by the file names themselves. all.vout: The full Veridical output produced when running Veridical with all.vin. [file f1000research-3-4148-s0000.tgz › allNormalsBAMFileList.txt]

2bc6a688-ac9e-44e5-aaa6-5b03a65936a1/UNCID_1134243.64f3f52d-a484-49c6-9048-6eadedd2c2c5.sorted_genome_alignments.bam
7e40b84f-8de7-4722-be64-dbb653996df6/UNCID_1123217.39ec3623-c15f-4af6-b2df-5413eec21bec.sorted_genome_alignments.bam
fd2db308-5bdb-4dc4-9cb9-f302cb99fa5f/UNCID_1127613.5462aaff-d060-4ba7-9ab5-0e6977accb91.sorted_genome_alignments.bam
99540914-f7cf-404f-beb6-2cf70ea1396b/UNCID_1126502.9fa440b0-6e8d-4c48-a425-50abc2682f6e.sorted_genome_alignments.bam
f33962d8-8f14-4b49-a909-e845ce911246/UNCID_1138932.ea037776-3759-425c-a7f4-35e8a5571025.sorted_genome_alignments.bam
ca011267-c005-48b8-b004-82bf553264a4/UNCID_1155594.7391b882-0be5-45b0-aa01-43c3381a476d.sorted_genome_alignments.bam
e01d539b-dd8e-4e9d-8592-528f68debb49/UNCID_1113284.8e7ab480-e75d-49a4-98a6-fcdd2ccefaa7.sorted_genome_alignments.bam
232993fd-4731-4cce-b319-7436441675e8/UNCID_1167195.f6e8424b-338c-4f9a-bdc7-f7d8de0c5634.sorted_genome_alignments.bam
c6d21b81-3e03-436f-8e89-3eb76013ba46/UNCID_1125157.6574e15e-7e1f-4dca-899e-56e911f27848.sorted_genome_alignments.bam
68dacf0e-a3d6-4605-8a6e-008290322242/UNCID_1126445.561e0da7-0e2c-430c-8a54-c9a3535a1679.sorted_genome_alignments.bam
1b24b767-159b-44fa-add4-5fa31ef00276/UNCID_1126482.02222fea-f3da-4328-8188-8ef24d1f55e4.sorted_genome_alignments.bam
0ff69587-fc57-48ae-8597-ac423bfdea85/UNCID_1115888.1e55cf08-da43-471d-813c-9d37c7abc730.sorted_genome_alignments.bam
23ce2ded-c589-4eae-851e-cb76a50b9a70/UNCID_1126958.48353101-484c-4d47-ae60-239d710ec00a.sorted_genome_alignments.bam
3ba979df-2307-4981-a715-3c1f7fa7f2c0/UNCID_1126654.75ba5803-449e-4770-8105-b675af8e6907.sorted_genome_alignments.bam
18d11037-7422-4434-b74c-eb2e93e5116a/UNCID_1126501.0b937a20-66d4-4d05-bf50-4828cead9c92.sorted_genome_alignments.bam
9a4208c1-8f98-4390-928e-203c768d3484/UNCID_1167433.6ff2976a-2570-409b-afde-b7d2e7f2e4ea.sorted_genome_alignments.bam
29156d61-6808-49fd-821f-c22722fc7eab/UNCID_1167608.32336250-dc07-4e96-9a6c-3c7094fd5342.sorted_genome_alignments.bam
94c6c8d2-d4ee-4fa1-945e-d0cae1c3173f/UNCID_1118384.53e9749e-5554-443b-b41e-5efade6fce7a.sorted_genome_alignments.bam
39063551-1811-4c90-867d-035c0ce0267c/UNCID_1166569.c6cc7496-98d2-4181-8517-fbd875fd5623.sorted_genome_alignments.bam
0a618b1b-4353-4841-a85f-837d4c1b6269/UNCID_1165062.000d877f-8d03-44bc-8607-27b5ba84b5fe.sorted_genome_alignments.bam
6f42ae41-ff54-4f1e-b8e7-c4515ad7bbb2/UNCID_1121086.35429f42-252a-4a9d-8e99-125f26019418.sorted_genome_alignments.bam
cb1dd7b2-de27-493f-96d2-9b19ea4f5adb/UNCID_1124949.a0ac3d9f-7700-4319-929a-fb51d85c9d49.sorted_genome_alignments.bam
aa6996d9-0b5f-4364-b23d-25887e0fc552/UNCID_1123774.85e9922a-0ede-4fea-8338-ead05addef79.sorted_genome_alignments.bam
5960127a-60c0-425c-85d6-d8860ad8b1fa/UNCID_1167194.fc5bb351-c5f7-4d8c-850c-13e69e13e04d.sorted_genome_alignments.bam
b9fb062c-3a54-4c9d-8a29-1bd7077a5a48/UNCID_1118421.7b9569bc-f513-4b64-9a7c-7bb53b9be79b.sorted_genome_alignments.bam
6b1b681e-2bf2-4cfc-8f71-b376ae0782fe/UNCID_1127269.ef7f2a68-bbfc-4458-9c3e-18c5d81ef7be.sorted_genome_alignments.bam
9240263c-cf2b-4438-bf8f-66108846d828/UNCID_1128341.6e5015d8-55e8-448a-9663-7b8625f170ae.sorted_genome_alignments.bam
8ec50512-8017-4ede-80bc-1b6177f9ed13/UNCID_1166951.5cc82d2c-f960-40c3-9b37-59e087563dc1.sorted_genome_alignments.bam
40dbce04-06bf-42e3-b317-73c68e688f05/UNCID_1167674.01163f75-8956-40a6-97a5-3c0478d904f8.sorted_genome_alignments.bam
e31b14f1-3be4-4208-8aff-0372e8435e81/UNCID_1131593.d40f0f2c-4acf-4ea6-b344-1eca23f50fa6.sorted_genome_alignments.bam
a970013f-bff8-4adf-8b21-512da6cfa626/UNCID_1171026.86c4b2fd-d034-469d-adfa-712055f30dc3.sorted_genome_alignments.bam
b562803e-2760-4930-82cd-d03b1bd0a521/UNCID_1136809.4096c8a6-5ead-4410-8da1-a20b0f37cce8.sorted_genome_alignments.bam
de3d78d2-e2c0-4962-bdb0-1a928a338c49/UNCID_1127583.8e31c471-6f4b-4d2d-8594-5c2c91f6e5ef.sorted_genome_alignments.bam
0eb34fa3-d4c4-4464-a445-4dacdb087b14/UNCID_1166987.61e357f3-e4e1-49b8-9e37-7e0ef5a29e23.sorted_genome_alignments.bam
b1d47e3e-03b8-4a1c-84c8-4b038a91237d/UNCID_1133364.f6745ef4-b601-4d5f-bb7a-0bf7e1f1671d.sorted_genome_alignments.bam
715301da-2162-43c5-9e5d-03db2ecd4dbc/UNCID_1126595.c38c7c6d-7c7c-45ea-9fae-a889e6ce0df5.sorted_genome_alignments.bam
c4d9f2ca-a769-4c7a-becb-1d316aaa28d5/UNCID_1121886.09f570eb-a751-41db-9511-300be228f24e.sorted_genome_alignments.bam
71e6fb38-2915-4b5a-90c3-378f7241cad6/UNCID_1118153.ef84a69f-37bc-46fa-98ac-b3976212e11d.sorted_genome_alignments.bam
89834230-c79a-4b33-a249-2d9844097e98/UNCID_1126764.ec31d946-74b0-4984-b3d8-cb1bf58e4d20.sorted_genome_alignments.bam
a28a488c-a659-4e44-89f6-98abc9ccd6d2/UNCID_1127013.120bc298-f016-4c80-aa5f-a9006444942c.sorted_genome_alignments.bam
4bc5b2d1-dcdb-4315-850c-012db7b0a1c9/UNCID_1167114.bc387ac9-46c2-49b5-9dbb-2d2b5ea2d437.sorted_genome_alignments.bam
bce078e5-d336-4b48-bdc7-9da06896b409/UNCID_1128301.288c81eb-4c43-406b-a5e5-fee452a95afb.sorted_genome_alignments.bam
45270b19-c534-4c93-a63c-71dfa8c03331/UNCID_1308797.eb7e6bfc-79ad-4674-9d58-2cbad8c65658.sorted_genome_alignments.bam
a9bf384f-8f44-4b16-9fb3-32526ab45cb8/UNCID_1126435.fa7bcdff-10e1-44f1-86ed-90fab26bc61f.sorted_genome_alignments.bam
6677464b-a096-4667-b6f6-7eded14c6c51/UNCID_1121760.61c8278b-4c06-4563-b1ac-97cceec76ca4.sorted_genome_alignments.bam
eb456135-cf2c-46ad-aa8d-c928270798bf/UNCID_1167399.6136a15e-6c8f-44bc-85c2-c7cbf675cab0.sorted_genome_alignments.bam
9c6f72c8-d1b2-44e3-a35c-48c2376e2331/UNCID_1167153.b6302c6b-2bab-40b1-b835-7f285719fff5.sorted_genome_alignments.bam
3623a1a6-e7ed-4daa-b99a-92fdfa25f853/UNCID_1120251.b34ad5ac-c581-4747-88db-e2d52fa7e463.sorted_genome_alignments.bam
2b3e32fa-33f2-485d-b335-7fc2e75076a5/UNCID_1133620.fe1a74fd-c9b4-405b-86a7-61bcb75f825d.sorted_genome_alignments.bam
e90b72cb-4de8-42c2-b623-3e2ca08fbdcd/UNCID_1095159.1457ae2c-4b9b-448a-b455-432a7121beb4.sorted_genome_alignments.bam
eca667c2-0434-41ba-9f09-531032252276/UNCID_1123838.f18b2ff7-eddb-40b5-9bbe-7ef09787ddef.sorted_genome_alignments.bam
642ea1d3-571f-4020-9b73-a07be66afd86/UNCID_1114540.df661ba2-098b-49e0-884c-27cf2ecd87f2.sorted_genome_alignments.bam
6daa61f6-472f-47ff-8903-b0cef714f8cc/UNCID_1167082.1b831e2d-c265-4eac-aee0-248493a14218.sorted_genome_alignments.bam
cca96478-7d3c-4837-97ab-8a5d9e53adad/UNCID_1129658.6b52803e-274b-4a1b-910f-2d307932bbb2.sorted_genome_alignments.bam
33a32693-c797-47c1-80a8-c59a98750e05/UNCID_1131387.10d54893-647f-40a9-8aa7-602e04d55faf.sorted_genome_alignments.bam
8fd298ac-9007-40b5-a09f-0baa03ac6b44/UNCID_1167978.452bf9da-c065-4d95-8272-adce3684a9e9.sorted_genome_alignments.bam
7ad71133-2469-48e5-a72c-7bd0706f6a20/UNCID_1128504.5ba99650-56d2-4951-aa24-3d2fea3d1921.sorted_genome_alignments.bam
75cc8131-07a9-4f38-bdf8-a7c04a96ca60/UNCID_1122947.9e12314d-d1f0-44be-93f7-e50a56f86b46.sorted_genome_alignments.bam
e349d8bb-2f3c-445a-9406-8cdfe0cca7f0/UNCID_1165270.b8499b28-1746-4ffd-a183-a765e6d290e3.sorted_genome_alignments.bam
37d6b166-d692-4d04-a810-611ab3801812/UNCID_1133825.e0ed3e93-0ead-4fc0-a82d-79807c7d5162.sorted_genome_alignments.bam
c705d94f-3ff4-44e0-ac64-9187897436f4/UNCID_1115235.76f30f56-7b80-4938-b514-1e1c2d24ff66.sorted_genome_alignments.bam
772aa3e2-6bd9-476b-9f0a-c8bcfead4b2e/UNCID_1126461.b5ab3b76-36f6-45a7-acad-77288da0d13c.sorted_genome_alignments.bam
a4030b16-b10f-485f-826e-df8016b12464/UNCID_1171070.a521a6fa-da2b-48ef-94e8-3307030427b6.sorted_genome_alignments.bam
9b3c345a-afb0-4541-bca1-8f705dd165f4/UNCID_1164566.da13db3f-cde6-4e25-9596-009147aa3fa9.sorted_genome_alignments.bam
c0aabc5f-da29-452a-b6e0-7c3cc77781fb/UNCID_1101337.a2c2973d-0af5-4065-a5b0-1dd73abdc581.sorted_genome_alignments.bam
1f1b920f-3148-4c0f-bc64-728d5264874d/UNCID_1123425.c03683bd-2fe1-4ab2-9a16-796553be5467.sorted_genome_alignments.bam
c86b6e9e-0970-4825-b6ae-37f6ea6ba6ce/UNCID_1167740.fe538d53-c7ce-455f-afe6-cb4fc3a63dbd.sorted_genome_alignments.bam
6eb4ced6-1222-4211-90a9-183a73614bad/UNCID_1123787.3610639e-d947-446f-8483-86be65c80ed3.sorted_genome_alignments.bam
85d41030-0ddd-49ab-9640-765c7ca97d55/UNCID_1116859.c0c2059a-2931-4834-84a7-bfacf137c182.sorted_genome_alignments.bam
4bd5eb7c-b93f-4138-93c0-f1148910410b/UNCID_1126192.93108690-ccc2-4ae4-89e0-042a654a0228.sorted_genome_alignments.bam
a04771b4-a2ad-46ec-81f0-b0181869a72f/UNCID_1124468.a248476b-7c40-42c6-905b-b9c3ba6b2aed.sorted_genome_alignments.bam
ffc11a51-7f1c-4aba-9f11-4d7a62652bc5/UNCID_1126470.2147e537-16f0-4bc3-a87f-572f8dcb9191.sorted_genome_alignments.bam
4f805932-49c4-4009-9386-48cafe6eabde/UNCID_1166712.39f6a4d4-650f-4caf-a778-4a24af4f11ba.sorted_genome_alignments.bam
be498954-557b-41bc-92c6-5470735026d3/UNCID_1124981.f75e5efb-056f-40bf-afed-33d971478ca4.sorted_genome_alignments.bam
5633625c-d651-4745-a653-c133da817d38/UNCID_1167776.4c1d73ba-31f8-4652-a83d-cc367dde9f43.sorted_genome_alignments.bam
6455a513-efaa-4a94-9a11-bc9b1d2c3449/UNCID_1131344.3078c384-b624-4f5a-ae36-fc896212e616.sorted_genome_alignments.bam
a5fa9c9d-d535-4d8a-b7e0-32b8b74b33fa/UNCID_1115308.a4172e12-2a82-436e-8cb9-a532dc0e9ec4.sorted_genome_alignments.bam
1f9ff168-552c-4ab5-ba74-74f1afc8d479/UNCID_1120183.889f6f61-9b3a-406c-9af8-ddee74a8a19e.sorted_genome_alignments.bam
c8f25744-0647-4547-8ccc-bb072fec93a7/UNCID_1885943.68ec8441-f60a-4c80-8a9f-7609a0f81430.sorted_genome_alignments.bam
44f194b6-c715-4685-ac01-4af22253fd4d/UNCID_1342551.69A8B5FD-7CA6-49D7-B16A-2BEBA16E40B1.sorted_genome_alignments.bam
f404af2b-3723-4e17-8610-f3c6f4603bf6/UNCID_1131460.08236177-a046-4cfe-a11c-a24292a1f777.sorted_genome_alignments.bam
ed968186-33ae-45de-ae68-6bec6f89c84b/UNCID_1167396.4a8c96d9-b08d-4812-93ec-c8c9db8139aa.sorted_genome_alignments.bam
02d744ec-2486-4847-bff6-75cdaab1043f/UNCID_1104314.7a4e994d-ed10-45e7-9107-51dc02068963.sorted_genome_alignments.bam
66ad8d98-9d60-483c-a817-c073cb989ad0/UNCID_1137880.ca5076dc-0fb2-444f-b34f-305c8479cba3.sorted_genome_alignments.bam
7071a9f9-3f87-4938-8dd7-563d7fbcea00/UNCID_1126462.dc55c016-0e33-46b0-ac5e-f854c667a378.sorted_genome_alignments.bam
b06ed0f5-7411-44c9-950a-b062594702e6/UNCID_1128890.7b234c36-729b-422d-8e2a-ebd42af74bce.sorted_genome_alignments.bam
f855db28-9242-47fd-a2c4-88be8767783b/UNCID_1166970.3f3bdfbb-3490-42e4-9511-9df4b8a126a3.sorted_genome_alignments.bam
179d7d78-323a-45e8-af2a-d3e1ef812b68/UNCID_1115159.0f263a65-a664-4e23-bd9c-91e955f3bf21.sorted_genome_alignments.bam
7e321c3b-2399-416d-8a27-6fab2c867679/UNCID_1164870.81769714-1765-4b76-8a3a-18f79e314852.sorted_genome_alignments.bam
a2021915-027f-458a-a019-fab47f13be82/UNCID_1126655.65923c68-2c86-4b4d-abe2-5320c08bb68f.sorted_genome_alignments.bam
ba26022c-67d8-47a9-971e-5215b5f15a90/UNCID_1077780.82f3157c-09cc-40d7-872e-59f82f5f31f4.sorted_genome_alignments.bam
18e5373d-31f0-4cd3-b713-6a1063a53569/UNCID_1077749.80efdbaa-067b-4018-89b2-b8869bfb9163.sorted_genome_alignments.bam
09a93966-dfb2-4f6d-aa0f-e6e50b2299e0/UNCID_1120154.922b7051-1447-4e8d-9343-c5521ee45346.sorted_genome_alignments.bam
68f3def3-b981-44f2-9cd2-e82e5172ab70/UNCID_1167546.c2db17b1-c288-4f73-8e22-22929d846678.sorted_genome_alignments.bam
caf2ce0f-23fe-4273-ab1a-deb6b1399f22/UNCID_1166809.4317b197-dc43-44f2-8854-557832570098.sorted_genome_alignments.bam
47ebae95-3536-4158-a2cc-9c2bd667e304/UNCID_1288299.71899388-d223-4774-a1ce-3be260240b2c.sorted_genome_alignments.bam
d960ba96-870b-4438-8f05-ab157ccfb4e8/UNCID_1092194.6eaf6c1c-13d6-4293-aaa5-7d9aecf61db7.sorted_genome_alignments.bam
7b470a25-5579-43ca-93ab-4195a243d33f/UNCID_1131999.71cc9cf0-2992-4ac6-8642-6fdb66958fca.sorted_genome_alignments.bam
90f40c91-a319-4de9-94cb-37a01b7ef4b4/UNCID_1168983.2b11e565-01a8-4054-a200-03e06765bd5e.sorted_genome_alignments.bam
86cf9b35-bb19-4f76-8a83-ace343ef9386/UNCID_1168223.58e94be5-2da2-4a96-944a-060f20216572.sorted_genome_alignments.bam
a0de93a3-c3ae-4255-a5e2-e687c2c4f055/UNCID_1372262.3bfd1811-bd2a-439d-8dde-237abcf855af.sorted_genome_alignments.bam
87ae1b82-9875-4826-9b11-c0082f4f96a9/UNCID_1126779.eb9e415f-0545-4e97-ad35-b56b0f3db79b.sorted_genome_alignments.bam
9e3d617a-0c97-4525-8ac0-7a1871882557/UNCID_1137786.30cee921-7fb5-4543-aeb6-ab3eaf669f84.sorted_genome_alignments.bam
25d2cd91-c5d0-4d37-aa0b-dae303fc6f99/UNCID_1130392.cf1027dc-9ba9-4e3c-80d9-4bb13021cc31.sorted_genome_alignments.bam
b295e876-dca0-443e-b1cf-839d1558725f/UNCID_1166966.d9c8ecc3-0e92-49e9-99e4-9976785c73a6.sorted_genome_alignments.bam
f4213d6d-5359-48c5-98a6-9da2daf1a903/UNCID_1123821.f9df2254-ab08-4ab2-9b86-ed40e6c8a4b9.sorted_genome_alignments.bam
